# Supplementary material for: Sediment Depth-Dependent Spatial Variations of Bacterial Communities in Mud Deposits of the Eastern China Marginal Seas
Source: Front Microbiol. 2018 May 31;9:1128. doi: 10.3389/fmicb.2018.01128 (PMC5990616; doi:10.3389/fmicb.2018.01128)
Supplement: Supplementary file 2 [file Data_Sheet_2.CSV]

OTU ID	SYS01_0	SYS01_1	SYS01_10	SYS01_2	SYS01_20	SYS01_3	SYS01_30	SYS01_5	SYS02_0	SYS02_1	SYS02_10	SYS02_2	SYS02_20	SYS02_3	SYS02_30	SYS02_5	ECS02_0	ECS02_1	ECS02_10	ECS02_2	ECS02_20	ECS02_3	ECS02_30	ECS02_5	ECS03_0	ECS03_1	ECS03_10	ECS03_2	ECS03_20	ECS03_3	ECS03_30	ECS03_5	ECS01_0	ECS01_1	ECS01_10	ECS01_2	ECS01_20	ECS01_3	ECS01_30	ECS01_5
OTU2	0	0	0	0	0	0	0	0	0	2	0	0	1	0	0	0	0	1	0	0	0	0	2	0	0	0	0	0	0	2	2	0	0	0	1	0	0	1	0	0
OTU3	0	0	0	0	0	0	0	0	0	0	0	0	0	0	0	0	0	0	0	0	0	0	0	0	0	2	0	0	0	0	0	1	0	1	0	0	0	0	0	0
OTU4	0	0	0	0	1	0	4	0	4	6	0	0	3	0	4	0	0	0	0	0	1	0	4	0	0	2	2	2	1	2	1	2	4	0	7	0	0	2	8	0
OTU5	1	0	0	2	0	0	0	0	0	0	0	0	0	0	0	0	7	5	0	2	0	3	0	0	0	0	0	0	0	0	0	0	0	1	0	0	1	0	0	0
OTU6	0	1	0	0	0	0	0	0	0	0	0	2	0	0	0	0	0	2	0	1	0	1	0	0	1	0	2	0	0	1	0	1	0	3	0	2	1	2	0	4
OTU7	0	0	0	1	3	0	3	0	1	1	1	1	6	0	0	1	1	0	0	0	0	0	4	1	0	4	2	2	3	2	2	2	2	0	1	0	0	0	2	0
OTU8	3	2	0	2	2	3	3	0	2	0	0	1	8	3	1	3	2	5	16	12	5	6	13	10	12	4	5	15	9	8	7	8	0	0	0	0	1	0	3	0
OTU10	0	0	0	0	0	0	0	1	0	15	0	16	0	0	20	1	43	39	31	49	14	49	5	42	13	32	30	48	41	38	0	41	17	27	44	51	55	41	33	20
OTU11	0	0	1	0	0	0	3	0	2	0	0	0	1	0	1	0	0	0	0	0	0	0	0	0	0	0	0	0	0	0	2	0	0	0	0	0	0	0	0	0
OTU12	2	0	2	1	0	2	0	0	0	0	0	0	0	1	1	1	0	0	1	0	0	3	0	1	3	2	0	0	1	0	0	0	0	0	0	0	0	0	0	0
OTU13	2	0	2	1	0	0	1	1	0	1	0	0	1	0	0	2	0	0	0	1	0	0	1	0	1	2	5	2	0	2	0	3	1	2	1	1	0	0	0	0
OTU14	0	0	0	0	0	0	0	0	0	0	0	0	0	0	0	0	0	0	0	0	1	0	0	0	2	0	0	0	0	1	0	1	0	0	0	0	0	0	0	0
OTU15	0	0	0	0	0	0	0	0	0	0	0	0	0	0	0	0	2	5	1	1	0	3	0	2	0	0	0	0	0	0	0	1	0	2	1	0	0	0	0	3
OTU16	0	0	0	0	12	0	21	0	11	1	11	0	11	2	2	3	0	0	0	0	0	0	12	0	0	0	0	0	8	0	17	0	6	0	2	0	0	0	1	0
OTU17	0	1	0	0	0	0	0	0	0	0	0	1	0	0	0	0	0	0	0	0	0	0	0	0	1	1	0	0	0	0	0	0	0	1	0	0	0	0	0	3
OTU18	0	0	0	0	0	0	0	0	0	0	0	0	0	0	2	0	0	0	0	0	0	0	0	0	0	0	0	0	0	0	0	0	0	0	0	0	0	0	0	0
OTU19	0	0	0	0	1	0	0	0	0	0	0	0	0	0	0	0	0	0	0	0	0	0	0	0	0	0	0	0	0	0	0	0	0	0	2	0	0	0	0	0
OTU20	0	0	0	0	0	0	0	0	0	0	0	0	0	0	0	0	0	0	0	0	42	0	0	0	0	0	0	0	0	0	0	0	1	0	0	0	0	0	0	0
OTU21	2	5	1	0	2	0	0	0	1	3	0	0	0	0	2	0	0	0	0	0	0	0	0	0	3	0	2	0	0	0	1	0	2	0	1	0	0	0	1	2
OTU22	0	0	0	0	17	0	6	0	5	5	6	0	1	0	5	4	0	0	0	0	0	0	0	0	0	2	5	1	5	1	3	2	24	1	14	0	1	0	6	0
OTU23	0	0	0	0	0	0	0	0	0	0	0	0	0	0	0	0	2	1	0	0	0	0	0	0	0	0	0	0	0	0	0	0	0	0	0	0	0	0	0	0
OTU24	0	0	0	2	0	1	0	0	0	0	0	1	0	0	0	0	4	8	0	3	0	3	0	0	1	0	0	0	0	0	0	1	0	5	0	1	1	0	0	1
OTU25	1	0	2	0	1	0	0	0	0	2	0	0	0	0	0	1	0	0	0	0	0	0	0	0	1	5	6	5	1	2	0	4	3	1	1	1	0	0	3	0
OTU26	0	0	3	2	2	2	1	4	0	2	3	2	3	0	0	2	0	0	0	2	2	1	3	1	0	3	4	5	3	2	0	3	2	0	0	0	3	2	1	0
OTU29	0	2	0	0	0	0	0	0	1	1	0	0	0	1	0	0	0	0	0	0	0	0	1	0	0	2	0	0	0	1	0	0	0	0	0	0	0	0	0	0
OTU30	0	0	0	0	0	0	0	0	0	0	0	0	0	0	0	0	0	0	0	2	0	3	0	0	0	0	0	0	0	0	0	0	0	0	0	0	0	0	0	0
OTU31	0	0	0	0	0	0	0	0	0	0	0	1	0	0	0	0	2	0	0	0	0	2	0	0	1	3	1	0	0	2	2	3	2	6	0	0	1	2	1	0
OTU32	0	3	3	0	0	2	0	2	0	0	0	1	1	1	0	4	0	0	1	0	0	0	0	0	1	0	1	0	1	0	1	2	0	0	0	0	0	0	0	0
OTU33	0	0	0	0	0	1	0	1	0	2	0	2	0	0	8	1	4	1	0	2	2	0	1	2	3	6	1	3	1	7	0	1	7	9	4	7	8	10	9	7
OTU34	0	0	0	1	0	1	0	1	1	1	0	0	0	0	0	0	0	0	0	1	0	0	0	0	0	1	0	0	0	0	0	0	0	7	1	5	1	4	0	3
OTU35	0	1	0	4	0	4	0	0	0	3	0	0	0	1	0	0	0	0	0	1	0	0	0	1	0	1	0	0	0	1	0	0	1	3	1	2	0	5	0	2
OTU36	0	0	0	0	0	0	1	0	0	0	0	0	1	0	0	0	0	0	0	0	0	0	1	0	0	0	0	1	0	0	2	0	0	0	0	0	0	0	0	0
OTU37	0	0	0	0	0	0	0	0	0	0	0	0	0	0	0	2	0	0	0	0	0	0	0	0	1	0	1	3	1	0	0	0	0	0	0	0	0	0	0	0
OTU38	0	0	0	0	0	0	0	0	0	0	0	1	0	0	0	0	0	0	0	0	0	0	0	0	0	0	0	0	0	0	1	0	0	0	0	0	0	0	0	0
OTU39	6	14	6	14	3	21	0	8	0	0	2	2	5	7	0	0	0	0	0	0	0	0	0	0	0	0	0	0	0	0	2	0	0	0	0	0	0	0	0	0
OTU40	1	0	0	0	0	0	0	0	0	0	0	1	0	1	0	0	0	2	0	4	0	1	0	2	0	1	1	0	0	0	0	0	0	0	0	0	0	0	0	0
OTU41	1	0	0	0	0	0	0	0	0	0	0	0	0	0	5	0	5	6	2	4	3	2	0	1	0	1	0	0	0	1	0	0	0	29	1	13	13	8	5	10
OTU42	3	8	5	3	1	11	2	7	7	0	0	1	3	11	3	0	0	0	0	2	1	2	0	0	4	0	3	2	0	3	2	1	0	2	0	1	1	2	0	2
OTU43	0	0	0	0	0	0	0	0	0	0	2	0	2	0	1	1	0	0	0	0	0	0	0	0	0	0	0	0	0	0	0	0	0	0	0	0	0	0	0	0
OTU44	0	0	0	0	0	0	0	0	0	0	0	0	0	0	1	0	3	0	0	0	0	1	0	0	0	0	0	0	0	0	0	0	0	0	0	1	0	0	0	0
OTU45	0	0	0	0	0	0	0	0	0	0	0	0	0	0	0	0	0	0	0	0	11	0	0	0	0	1	0	0	0	0	0	0	0	0	0	0	0	0	0	0
OTU46	6	4	12	9	0	8	0	5	5	0	1	2	0	8	0	5	3	4	0	1	1	2	0	1	3	4	2	3	0	3	0	3	0	2	0	1	1	0	0	0
OTU47	0	0	0	0	0	0	0	0	0	2	0	0	0	0	0	0	0	0	0	0	1	0	7	1	1	5	7	10	1	2	1	0	2	0	4	0	1	1	1	0
OTU49	0	0	0	0	0	0	0	0	0	0	0	0	0	0	1	0	2	1	1	0	1	1	0	1	4	3	1	5	2	0	0	0	1	0	0	2	1	2	0	0
OTU50	0	0	0	0	0	1	0	0	0	0	0	0	0	0	0	0	0	0	0	0	1	1	0	0	1	0	0	1	0	1	0	0	0	0	1	0	0	0	0	0
OTU51	0	0	0	0	0	0	0	0	0	0	0	0	0	0	0	0	0	0	0	0	0	0	0	0	0	0	0	0	0	0	0	0	0	3	0	1	0	0	0	0
OTU52	0	0	1	1	0	0	0	0	2	0	0	0	0	0	0	0	0	0	0	0	0	0	0	0	1	0	0	0	0	0	0	0	0	0	0	0	0	0	0	0
OTU53	2	2	1	3	0	6	0	4	1	9	0	6	0	0	3	0	2	3	2	3	3	7	0	6	2	1	0	1	0	1	0	1	24	14	29	18	9	18	9	13
OTU54	0	0	0	0	0	0	2	0	0	2	0	0	1	0	1	0	0	0	0	0	0	0	0	0	0	0	0	0	0	0	1	0	2	0	0	0	0	0	0	0
OTU55	1	2	6	4	0	11	0	4	1	0	4	2	6	1	1	3	0	0	0	0	0	0	1	0	0	0	3	0	2	1	2	0	2	0	0	0	0	0	2	0
OTU56	2	2	3	6	1	9	0	4	3	9	1	11	4	7	2	7	2	4	14	8	0	11	1	4	3	0	1	2	1	5	0	0	1	0	2	7	3	4	2	3
OTU57	0	0	0	0	0	0	0	0	0	1	0	0	0	0	0	0	0	0	0	0	0	0	0	0	0	0	0	0	0	0	0	0	0	0	0	0	0	0	0	0
OTU58	0	0	1	0	0	0	0	1	1	0	0	0	1	1	0	2	0	0	0	0	0	0	0	0	0	0	0	0	0	0	0	0	0	0	0	0	0	0	0	0
OTU59	0	0	0	0	0	0	0	0	0	0	0	1	0	0	0	2	0	0	1	1	0	0	0	0	2	1	0	0	0	0	0	2	0	7	0	6	2	7	0	5
OTU60	2	2	10	4	0	7	0	12	0	4	0	2	1	1	3	0	13	5	4	7	7	7	0	6	17	17	34	26	17	15	2	31	10	6	7	4	10	12	1	4
OTU61	0	0	0	0	0	0	0	0	0	0	0	0	0	0	0	0	0	0	0	0	0	0	0	1	0	0	0	0	0	0	0	0	0	0	0	0	0	0	0	0
OTU62	6	3	3	9	4	5	1	7	2	2	0	1	4	1	1	2	0	1	1	1	0	3	1	0	2	2	1	0	0	0	0	3	0	2	0	1	0	1	0	2
OTU63	3	1	0	0	0	1	0	1	0	0	0	0	0	0	0	0	0	0	0	0	0	0	0	0	0	0	0	0	1	1	0	0	0	0	0	0	0	0	0	0
OTU64	0	0	0	0	0	0	0	0	0	1	0	3	0	0	1	0	0	0	0	0	0	0	0	0	0	0	0	0	0	0	0	0	2	8	1	2	4	9	6	0
OTU65	3	3	8	4	22	4	17	4	10	12	4	8	11	22	17	10	3	0	2	1	16	1	23	3	8	4	7	9	14	8	29	7	22	1	29	6	2	3	22	6
OTU66	0	0	0	0	0	0	0	0	0	0	0	0	0	0	0	0	0	0	0	0	1	0	2	0	0	0	0	0	0	0	0	0	0	0	0	0	0	0	0	0
OTU67	0	0	2	0	0	0	0	0	0	0	0	1	0	0	0	1	0	1	0	1	1	0	3	0	0	3	0	1	0	1	0	2	1	0	0	0	0	0	1	0
OTU68	0	0	0	0	1	0	0	0	0	0	0	0	1	2	1	0	0	1	1	0	0	0	0	0	2	0	0	1	0	1	2	2	0	0	1	0	0	0	0	0
OTU69	0	1	1	0	1	1	2	3	1	1	1	1	0	0	2	1	0	0	0	0	1	0	2	1	2	0	2	1	0	0	4	1	2	0	2	0	0	0	1	0
OTU70	0	0	0	0	1	0	1	0	1	0	1	0	0	0	1	1	0	0	0	0	1	0	2	0	0	0	0	0	1	1	0	0	0	0	0	0	0	0	0	0
OTU71	0	0	0	0	0	0	0	0	1	0	0	0	0	0	0	0	0	0	0	0	0	0	0	0	0	0	0	0	0	0	0	1	0	0	0	0	0	0	0	0
OTU72	0	0	1	1	2	0	0	0	0	0	0	0	0	0	1	0	0	3	0	1	1	1	0	1	0	2	0	0	1	2	0	4	0	1	1	1	0	1	0	5
OTU73	0	0	3	0	6	0	5	2	5	0	1	1	7	0	6	3	0	0	0	0	0	0	1	0	0	1	0	1	3	0	1	2	1	0	0	0	0	0	4	0
OTU74	0	0	0	0	0	0	0	0	0	0	0	1	0	0	0	0	4	1	1	0	1	4	1	0	0	0	1	0	0	0	0	0	1	1	0	1	1	3	2	3
OTU75	0	0	1	0	0	0	0	0	0	0	0	0	0	0	0	0	0	0	0	0	2	0	0	0	0	0	0	0	0	0	0	0	0	0	0	0	0	0	0	0
OTU76	0	0	0	0	0	0	0	0	0	0	0	0	0	0	0	0	0	0	0	0	0	0	0	0	1	0	0	3	0	0	0	0	0	0	0	0	0	0	0	0
OTU77	0	0	11	0	8	0	2	2	0	1	5	2	10	1	2	3	0	1	0	0	1	0	1	2	1	2	2	5	3	2	5	5	3	0	4	0	1	2	0	0
OTU78	1	0	0	0	0	0	0	0	0	0	0	0	0	0	1	0	0	0	0	0	0	0	0	0	1	0	0	0	1	0	0	1	0	0	0	0	0	1	0	0
OTU79	0	0	0	0	1	0	0	0	0	0	0	0	0	0	0	0	0	0	0	0	0	0	0	0	0	1	0	1	0	1	0	2	0	0	0	0	0	0	0	0
OTU80	2	0	2	1	0	0	0	1	0	0	0	1	0	0	0	0	0	0	0	1	2	1	0	0	1	0	1	0	1	0	0	0	1	0	0	0	0	1	0	0
OTU81	0	0	0	0	0	0	3	0	1	0	0	0	0	0	0	0	0	0	0	0	0	0	0	0	0	0	0	0	0	0	3	0	0	0	0	0	0	0	0	0
OTU82	0	2	0	0	0	0	1	0	1	0	0	0	0	0	0	0	0	0	0	0	0	0	0	0	0	0	0	0	0	0	0	0	0	0	0	0	0	0	0	0
OTU83	0	0	0	0	0	0	0	0	0	0	1	0	0	0	0	0	3	2	0	0	1	0	0	0	0	0	0	0	0	0	0	0	0	4	1	1	0	0	0	0
OTU84	0	5	0	5	0	1	0	2	5	7	0	4	0	2	1	0	9	5	5	7	0	4	0	11	6	3	6	4	0	9	0	6	2	15	5	6	2	12	3	13
OTU85	41	37	20	19	0	28	0	35	49	32	0	9	0	13	5	0	20	13	22	27	5	14	4	13	5	5	3	4	3	7	0	8	0	16	7	11	9	10	1	12
OTU86	0	0	0	0	2	0	2	0	3	0	1	0	1	0	0	1	0	0	0	0	0	0	1	0	0	0	1	0	0	0	0	0	0	0	0	0	0	0	1	0
OTU87	0	0	0	0	0	0	1	0	0	2	0	2	0	0	0	0	0	0	0	1	0	0	0	1	2	0	0	0	0	0	0	1	2	1	3	6	0	5	1	0
OTU88	0	0	1	0	0	0	0	0	0	1	2	0	4	0	3	11	0	0	0	0	0	0	0	0	0	0	0	2	0	1	0	0	0	0	0	0	0	0	1	0
OTU89	3	6	2	5	0	4	0	3	4	3	0	0	2	6	0	0	0	1	1	1	2	1	0	1	6	1	2	0	2	2	0	4	0	1	0	3	2	2	0	0
OTU90	10	1	0	6	1	0	0	2	2	2	0	0	0	0	0	0	0	2	0	0	0	0	0	0	0	0	0	0	1	0	0	0	0	0	0	0	0	0	0	0
OTU91	2	0	1	1	0	0	0	0	1	2	0	0	0	1	0	0	0	0	0	0	0	1	0	0	0	0	0	0	0	0	0	0	0	0	0	0	0	0	0	0
OTU92	0	0	0	0	0	0	0	0	0	0	0	0	0	0	0	0	0	0	0	0	0	0	0	0	0	0	0	0	0	0	0	0	3	0	1	0	1	0	1	2
OTU93	0	2	20	1	59	1	21	0	16	12	8	21	30	25	12	28	4	4	15	6	84	4	114	12	14	19	21	29	45	52	28	14	19	3	30	2	0	7	12	4
OTU94	0	0	0	0	0	0	0	0	0	0	0	0	0	0	0	0	0	0	0	0	0	0	0	0	0	0	0	0	7	0	0	0	0	0	0	0	0	0	0	0
OTU95	0	0	1	0	3	0	0	0	0	0	0	0	0	0	0	0	0	0	0	0	0	0	0	0	0	0	0	0	0	0	0	0	0	0	0	0	0	0	1	0
OTU96	0	1	0	0	1	0	1	0	1	1	0	0	1	0	0	1	0	0	0	0	0	0	0	0	0	0	0	0	0	0	0	0	0	0	0	0	0	0	0	0
OTU97	4	0	0	3	0	0	0	1	4	0	0	2	0	3	0	0	5	1	0	2	1	2	0	0	0	0	0	0	0	0	1	2	0	2	0	0	1	1	0	0
OTU98	0	0	0	0	0	0	0	0	0	0	0	0	0	0	0	0	0	0	0	0	0	1	0	0	0	0	0	0	0	0	0	0	0	0	0	0	0	0	0	0
OTU99	0	0	0	0	0	0	0	0	0	1	0	1	0	0	0	0	2	0	0	0	0	0	0	0	0	0	0	0	0	0	0	0	0	1	0	0	0	1	0	4
OTU100	0	0	0	0	0	0	0	0	0	0	0	0	2	0	0	0	0	0	0	0	0	0	0	0	0	0	0	0	0	0	0	0	0	0	0	0	0	0	0	0
OTU101	2	3	2	1	7	4	0	9	5	3	1	6	1	1	0	0	0	0	1	0	0	1	7	0	3	1	2	1	4	0	3	0	1	0	2	0	0	0	0	2
OTU102	0	0	0	0	0	0	0	0	0	1	0	0	0	0	0	0	0	0	0	0	1	0	1	0	0	1	0	1	0	0	0	0	0	0	1	0	0	0	0	0
OTU103	11	0	0	8	0	0	0	6	5	6	0	1	0	4	0	0	4	9	1	6	0	10	0	1	1	1	0	0	0	0	0	0	0	1	0	1	1	2	0	2
OTU104	0	0	1	0	3	0	2	0	1	0	1	0	17	0	6	0	0	0	0	0	0	0	1	0	0	0	0	0	1	0	3	0	0	0	0	0	0	0	0	0
OTU106	0	0	0	0	1	0	0	0	0	0	0	0	0	0	0	0	0	0	0	0	0	0	0	0	2	0	0	0	0	1	0	0	0	0	0	0	0	0	0	0
OTU107	0	0	2	0	1	2	0	2	0	0	0	4	0	0	0	0	0	0	1	0	1	0	0	0	1	0	0	0	0	0	0	0	0	1	0	3	1	0	0	7
OTU108	1	0	0	0	0	0	0	2	0	1	0	0	0	0	0	0	2	0	0	0	0	1	0	2	1	1	0	0	0	0	0	0	0	2	0	0	0	0	0	0
OTU109	0	0	0	0	0	0	0	0	0	0	0	0	0	0	0	0	2	2	0	0	0	1	0	0	0	0	0	0	0	0	0	0	0	1	0	0	2	0	0	0
OTU110	0	0	0	0	0	0	0	0	0	0	0	1	0	0	1	1	0	0	0	0	0	2	0	0	1	0	0	0	1	0	1	0	0	1	0	3	2	4	1	2
OTU111	0	0	0	0	0	0	0	0	0	0	0	0	0	0	1	0	0	0	0	0	0	0	0	0	0	0	0	0	0	0	0	0	0	0	0	1	1	0	0	0
OTU112	60	40	17	36	0	27	0	33	11	50	1	18	0	30	15	1	36	51	61	53	12	36	0	39	30	23	22	14	12	31	2	28	6	15	22	32	38	40	6	34
OTU113	0	0	0	0	0	0	0	0	0	0	0	0	0	0	0	0	0	0	1	0	0	0	1	2	3	1	2	1	0	6	0	2	1	1	0	0	0	0	0	0
OTU114	1	0	0	1	0	0	0	1	0	0	0	2	0	0	0	0	0	0	0	0	0	0	0	0	0	1	0	0	0	0	0	0	0	0	0	0	0	0	0	0
OTU115	2	0	0	0	0	0	1	3	0	1	0	5	0	0	0	0	7	11	3	14	1	19	1	1	1	0	0	0	0	0	0	0	0	4	3	3	2	2	0	4
OTU116	0	0	0	1	0	0	0	0	0	0	0	0	0	0	0	0	0	0	0	0	0	1	0	0	0	0	0	0	0	0	0	0	0	0	0	0	0	0	0	0
OTU117	0	0	0	0	1	0	0	0	0	0	0	0	0	0	0	0	0	0	0	0	0	0	0	0	0	0	2	4	2	4	0	1	0	0	1	0	0	0	0	0
OTU118	3	6	1	1	0	3	0	7	0	4	0	2	0	1	0	0	19	4	11	3	5	8	1	10	16	25	17	31	11	20	1	27	5	0	3	0	1	6	2	1
OTU119	0	0	0	0	0	0	0	0	0	2	0	0	0	0	0	0	0	0	0	1	0	2	0	0	0	0	0	0	0	0	0	1	0	2	0	0	1	1	0	0
OTU120	0	0	4	0	0	0	0	2	0	1	0	0	0	0	0	0	0	0	0	0	0	0	0	0	0	0	0	0	0	0	0	0	0	0	0	0	0	0	0	0
OTU122	2	0	0	0	0	0	0	1	1	0	0	0	0	0	0	0	2	0	0	0	0	0	0	0	0	0	0	0	0	0	0	0	0	1	0	0	1	0	0	0
OTU123	0	0	8	1	18	0	1	0	0	0	1	6	0	1	4	21	0	0	0	0	1	0	0	0	0	0	0	0	2	1	0	0	0	0	0	0	0	0	0	0
OTU124	0	0	0	0	0	0	0	0	0	0	0	0	0	0	0	0	0	0	0	0	0	0	0	0	0	0	0	0	0	0	0	0	0	2	0	3	0	3	0	0
OTU125	0	0	0	0	24	0	5	0	4	0	12	0	7	0	6	0	0	0	0	0	0	0	0	0	0	0	0	1	0	0	10	0	0	0	0	0	0	0	0	0
OTU126	0	0	0	0	0	0	0	1	0	2	0	0	0	0	0	0	0	0	0	0	0	0	0	0	0	0	0	0	0	0	0	0	0	0	0	0	0	1	0	1
OTU127	0	0	0	0	0	0	0	0	0	0	0	0	0	0	0	0	0	0	1	0	1	0	0	0	3	2	1	2	1	2	0	0	0	0	2	0	0	1	0	0
OTU128	0	0	0	1	0	0	0	0	0	0	0	0	0	0	0	4	6	1	0	2	0	2	0	0	0	0	0	0	0	0	0	0	0	1	0	0	0	0	0	0
OTU129	0	1	0	0	1	0	0	0	0	0	0	0	0	1	0	0	0	1	1	1	0	0	0	1	2	0	3	3	2	0	0	1	0	4	0	1	0	0	0	2
OTU130	0	0	2	0	6	2	6	2	4	3	4	0	4	0	5	1	0	1	0	1	0	1	9	1	0	0	0	1	3	1	2	0	1	0	1	0	2	1	5	0
OTU131	1	0	1	0	0	0	0	0	1	1	0	3	0	2	1	0	0	1	3	0	1	1	0	0	2	0	0	2	0	0	0	3	1	0	1	1	1	1	1	1
OTU132	1	0	0	2	0	0	0	2	1	0	0	1	0	1	0	0	4	2	2	5	0	3	0	2	0	0	0	0	0	0	0	3	0	1	0	0	0	0	0	0
OTU133	5	2	2	3	0	0	0	4	12	3	0	1	0	5	1	0	2	15	0	9	7	1	1	0	0	1	2	0	0	0	0	1	0	1	0	2	2	1	0	1
OTU134	0	0	0	0	0	0	0	0	0	0	0	0	0	0	0	0	5	1	0	0	0	0	0	0	0	0	0	0	0	0	0	0	0	0	0	0	0	0	0	0
OTU135	0	0	1	0	1	1	0	0	0	11	0	0	1	0	5	0	0	2	0	0	2	0	5	2	0	4	3	1	5	1	0	0	19	0	3	1	0	2	14	2
OTU136	1	4	12	5	6	9	2	5	3	8	1	2	3	6	3	10	2	2	2	0	9	2	3	4	11	8	5	12	8	14	2	4	3	6	7	0	1	4	17	0
OTU137	0	0	0	0	0	0	0	0	0	0	0	0	0	0	0	0	0	1	0	0	0	0	0	0	0	0	0	0	0	0	0	0	0	2	0	1	3	1	0	0
OTU138	0	0	0	0	0	0	0	0	0	0	0	0	0	0	0	0	0	1	0	0	0	0	0	0	0	0	0	0	0	0	0	0	0	0	1	2	0	1	0	0
OTU139	0	0	0	0	3	0	36	0	18	8	0	2	5	0	5	0	0	0	0	0	0	0	1	0	0	0	1	0	1	0	58	0	17	1	4	4	1	2	13	6
OTU140	0	0	0	0	0	0	0	0	0	1	0	1	0	0	0	0	10	4	3	3	5	7	0	3	4	5	11	6	0	3	0	1	0	1	0	0	0	0	0	0
OTU141	0	0	0	0	0	0	0	0	0	0	0	1	0	0	0	0	0	1	1	0	1	2	2	1	3	1	0	0	1	0	0	1	1	2	1	2	1	2	0	0
OTU142	0	0	0	0	0	0	0	0	0	0	0	1	0	0	0	0	0	0	0	0	0	1	0	0	0	0	0	0	0	0	0	0	0	0	0	1	1	1	0	4
OTU143	0	0	0	0	0	0	1	0	0	0	0	0	2	0	0	0	0	0	0	0	1	0	1	0	0	1	0	0	1	1	9	0	1	0	0	0	0	0	1	0
OTU144	0	5	2	1	4	3	0	2	1	0	0	0	2	3	0	1	0	0	0	0	0	0	0	0	0	0	0	0	0	0	0	0	0	0	0	0	0	0	0	0
OTU145	0	0	0	0	0	0	0	0	0	0	0	0	0	0	0	0	0	0	0	0	0	0	0	0	0	0	0	0	0	0	0	0	1	0	1	0	0	1	0	0
OTU146	1	0	0	3	0	0	0	2	0	1	0	1	0	0	1	1	1	3	1	3	1	2	0	1	7	6	10	6	4	8	0	7	0	4	1	5	0	1	0	2
OTU148	0	0	0	0	1	0	3	0	0	2	2	0	3	0	6	2	0	0	0	0	0	0	1	0	0	1	0	0	1	0	2	1	1	0	0	0	0	0	0	0
OTU149	43	43	13	35	4	50	0	28	26	13	0	7	0	32	1	5	2	3	5	4	2	2	4	4	3	2	0	2	0	0	0	2	3	1	1	2	1	3	1	3
OTU150	0	1	1	3	1	11	17	3	7	1	2	5	4	17	9	4	0	0	0	0	0	0	0	0	0	2	0	0	4	1	15	0	2	0	0	0	0	0	0	2
OTU151	80	136	144	105	95	105	15	82	80	69	12	72	47	187	12	63	7	5	7	6	15	6	8	9	7	18	11	20	13	15	10	18	9	2	12	1	5	4	16	4
OTU152	0	0	0	0	0	0	0	0	0	0	0	1	0	0	0	0	1	0	0	0	2	0	0	0	0	0	0	0	0	0	0	0	0	0	0	0	0	0	0	0
OTU153	0	0	2	0	0	1	0	1	4	0	0	3	0	2	1	2	1	1	0	0	1	0	0	2	2	2	0	0	1	2	2	2	0	1	0	4	1	3	1	2
OTU154	0	0	0	0	0	0	0	0	0	0	0	0	0	0	0	0	0	0	0	0	0	0	0	0	0	0	0	0	0	0	0	1	0	0	0	1	1	1	0	0
OTU155	0	0	0	0	1	0	8	0	0	0	0	1	2	0	1	0	0	0	0	0	0	0	2	0	0	0	0	0	0	0	2	1	0	0	0	0	0	0	0	0
OTU156	0	0	1	0	0	0	0	0	0	0	0	0	0	1	0	0	0	0	0	0	1	0	0	1	0	0	0	0	0	1	0	0	0	0	0	0	0	0	0	0
OTU157	0	0	0	0	0	0	0	0	0	0	0	0	0	0	0	0	0	0	1	0	0	0	0	0	0	0	0	0	0	0	0	0	0	2	0	0	0	0	0	0
OTU158	0	1	0	0	0	1	0	0	0	0	0	0	0	0	4	0	0	0	0	0	0	0	0	0	0	0	1	0	1	0	0	0	1	0	0	0	0	0	0	0
OTU159	0	0	0	0	0	0	0	0	0	0	0	0	0	0	0	0	2	2	0	1	1	0	0	1	1	0	0	0	0	0	0	0	0	0	0	0	0	0	0	0
OTU160	0	0	1	1	1	0	1	1	0	0	0	0	0	0	1	0	0	0	0	0	0	0	1	0	0	0	0	0	0	0	1	0	0	0	0	0	0	0	0	0
OTU161	0	0	0	0	0	0	0	0	0	0	0	0	0	1	0	0	0	0	0	0	0	0	0	0	1	1	1	0	0	0	0	0	0	0	1	0	1	0	0	0
OTU162	0	0	0	0	0	0	0	0	0	0	0	1	0	0	1	0	0	0	0	0	0	0	0	0	0	0	0	0	0	0	0	0	0	1	0	3	3	3	0	0
OTU163	0	0	0	0	0	0	0	0	0	1	0	1	1	0	0	0	0	0	0	0	0	0	0	0	0	0	0	0	0	0	2	0	2	0	0	0	0	0	1	0
OTU164	0	0	0	0	0	0	0	0	0	0	0	0	0	0	0	0	0	0	0	0	0	0	0	0	0	0	0	0	0	0	0	0	0	1	0	0	0	0	0	0
OTU165	0	0	0	0	0	0	0	0	0	3	0	0	1	0	0	0	0	0	0	0	0	0	0	0	0	0	0	0	0	0	0	0	1	0	0	1	0	1	0	1
OTU166	20	1	0	12	1	1	0	9	3	14	1	11	0	3	9	0	19	24	5	21	2	23	0	8	0	0	2	0	0	0	0	2	0	13	1	11	6	8	0	14
OTU167	0	1	0	0	1	0	0	0	0	0	0	0	1	0	0	0	0	0	0	0	0	0	0	0	0	0	0	0	0	0	0	1	0	0	0	1	0	0	0	0
OTU168	0	0	0	0	0	0	0	1	0	1	0	0	0	1	0	0	0	0	0	0	0	0	0	0	0	0	0	0	0	0	0	0	0	0	0	0	0	0	0	0
OTU169	0	0	0	1	1	0	0	0	0	0	0	1	0	0	0	2	0	0	0	0	0	0	0	0	0	0	0	0	0	0	0	0	0	0	0	0	0	0	0	0
OTU170	1	0	1	0	5	2	0	1	0	1	2	1	3	0	0	3	0	0	0	0	0	0	0	0	1	0	1	0	0	0	1	1	3	0	0	0	0	0	1	0
OTU171	0	0	0	0	0	0	0	0	0	0	0	0	0	0	0	0	0	0	0	0	0	0	0	0	0	0	0	0	0	0	0	0	3	0	2	0	0	1	0	0
OTU172	0	0	0	0	0	0	0	0	0	0	0	0	0	0	0	0	1	0	0	0	0	1	0	0	0	0	0	0	0	0	0	0	0	0	0	0	0	0	0	0
OTU173	0	0	0	0	0	0	1	0	1	1	2	0	0	1	0	0	0	0	0	0	0	0	0	0	0	0	0	0	0	0	0	0	0	0	1	0	0	0	0	0
OTU174	3	1	1	2	0	1	0	0	0	1	0	0	0	2	0	0	0	0	0	0	0	0	0	0	1	1	0	0	0	0	0	0	0	0	0	1	1	1	0	0
OTU175	0	0	0	0	0	0	0	0	0	1	0	0	0	0	1	0	0	0	0	0	0	0	0	0	0	0	0	0	0	0	0	0	0	1	0	3	2	0	0	0
OTU176	313	182	340	130	1020	309	1865	168	1099	440	4322	112	1222	500	997	1399	102	157	37	100	581	50	803	29	249	188	194	336	307	196	1389	150	678	166	422	43	51	117	666	82
OTU177	0	0	0	0	0	0	0	0	0	0	0	1	0	0	0	0	2	0	1	0	0	0	0	2	1	1	1	0	2	0	0	2	0	2	3	1	0	1	0	0
OTU178	0	0	0	0	0	0	0	0	0	0	0	1	0	0	0	0	0	0	0	0	0	0	0	0	0	0	0	0	0	0	0	0	0	1	0	0	1	0	0	2
OTU179	3	0	0	1	0	0	0	1	1	2	0	0	0	3	0	0	6	0	3	1	1	3	0	1	0	0	0	0	0	0	0	0	0	0	0	0	2	0	0	0
OTU180	0	0	0	0	0	0	1	0	2	0	0	0	0	0	0	0	0	0	0	0	0	0	0	0	0	0	0	0	0	0	1	0	0	0	0	0	0	0	0	0
OTU181	4	1	0	3	0	1	0	0	4	0	0	0	0	1	3	1	24	15	0	8	2	4	0	2	1	4	2	2	0	2	0	1	0	7	1	3	4	6	0	6
OTU182	2	1	0	0	0	0	0	2	0	1	0	3	0	2	1	0	0	0	0	0	0	0	0	0	1	1	0	3	0	0	0	0	2	3	0	2	2	3	1	2
OTU183	2	0	0	2	0	1	0	0	0	1	0	0	0	1	0	0	0	1	2	1	0	0	0	1	1	2	3	0	0	4	0	1	0	0	0	0	0	0	0	0
OTU185	0	0	0	0	0	0	0	0	0	2	0	0	0	0	0	0	0	1	0	0	0	0	0	0	0	0	0	0	0	0	0	0	1	0	0	0	1	0	1	0
OTU186	2	0	0	3	0	0	0	0	1	2	0	1	0	1	0	0	0	2	0	0	4	1	0	0	0	0	0	0	0	0	0	0	0	0	0	0	0	1	0	2
OTU187	0	0	0	0	0	0	0	0	0	0	0	0	0	0	0	0	0	0	0	0	0	0	0	0	0	0	0	0	4	0	0	0	0	0	0	0	0	0	0	0
OTU189	0	0	0	0	0	0	0	0	0	0	0	0	0	0	0	0	1	0	0	0	0	0	0	0	0	0	0	0	0	0	0	0	0	1	0	1	1	0	0	1
OTU190	0	0	0	0	0	0	0	0	0	0	0	0	5	0	1	0	0	0	0	0	0	0	0	0	0	0	0	0	0	0	0	0	0	0	0	0	0	0	0	0
OTU191	0	0	0	0	0	0	0	0	0	0	0	0	0	0	0	0	0	0	0	0	0	0	0	0	0	1	0	0	0	0	1	0	0	0	0	0	0	0	0	0
OTU192	2	1	6	1	6	2	0	0	0	2	0	0	5	1	1	4	5	4	1	0	2	5	10	7	5	5	10	5	7	5	3	7	2	0	1	2	1	1	0	6
OTU193	0	0	0	0	0	0	0	0	0	1	0	0	0	0	0	1	0	0	0	0	0	0	0	0	0	0	0	0	0	0	0	0	0	0	0	1	0	0	0	1
OTU194	0	0	0	0	0	0	0	0	0	0	0	0	0	0	1	0	0	0	0	0	0	0	0	0	0	0	0	0	0	0	0	0	0	0	0	0	1	0	0	1
OTU195	0	0	0	0	0	0	0	0	0	0	0	0	1	0	1	0	0	0	0	0	0	0	0	0	0	0	0	0	0	0	0	0	0	0	0	0	0	0	0	0
OTU196	0	0	1	0	1	0	0	0	0	0	0	2	0	1	0	1	0	0	0	0	0	0	0	0	0	0	0	0	0	1	0	1	0	1	2	0	1	1	2	0
OTU197	0	0	0	3	0	0	0	0	3	1	0	0	0	1	0	1	2	1	0	1	0	3	0	0	0	0	0	0	0	0	0	0	0	3	0	0	3	1	0	0
OTU199	0	0	0	0	0	0	0	0	0	0	0	0	0	0	0	0	0	0	0	0	2	0	0	0	0	0	0	0	0	0	0	0	0	0	0	0	0	0	0	0
OTU200	0	0	0	0	1	0	6	0	8	0	0	0	1	0	0	0	0	0	0	0	0	0	1	0	1	0	0	0	2	0	43	0	0	0	0	0	0	0	0	0
OTU201	0	0	0	0	0	0	2	1	0	0	0	0	10	4	1	1	0	0	0	1	0	0	0	0	0	0	1	0	0	0	3	0	0	0	0	0	0	0	0	0
OTU203	1	0	0	0	0	0	0	1	0	0	0	1	0	0	1	0	12	6	1	3	0	1	0	3	1	0	0	0	0	0	0	0	0	17	0	2	4	3	0	10
OTU204	0	0	0	0	0	0	0	0	0	0	0	0	0	0	1	0	0	0	0	0	0	0	0	0	0	0	0	0	0	0	0	0	0	0	0	2	1	0	0	2
OTU205	1	0	0	0	0	0	0	0	0	0	0	1	0	0	1	0	0	0	0	0	0	0	0	1	4	1	1	1	5	0	0	3	1	0	3	0	0	0	0	0
OTU206	1	4	2	2	1	3	0	3	3	2	0	1	0	5	0	1	0	0	3	0	0	0	0	2	0	2	0	2	1	1	0	1	0	0	0	0	0	1	0	0
OTU207	1	2	2	1	0	0	0	1	0	2	0	1	0	3	0	0	0	0	1	0	0	0	0	0	0	0	0	1	0	0	0	0	0	0	0	2	0	2	0	0
OTU208	0	0	0	1	0	0	0	1	2	3	0	3	0	0	7	0	4	3	3	8	6	6	0	4	2	0	2	0	0	3	0	3	3	7	1	13	8	5	0	10
OTU209	1	1	3	0	2	1	5	0	2	1	0	0	4	4	0	5	1	0	1	0	0	1	7	1	0	0	2	1	1	5	0	1	0	0	1	0	0	2	1	0
OTU210	0	1	2	0	3	0	0	0	0	0	0	0	0	1	0	0	0	0	0	0	0	0	0	0	0	0	1	0	1	1	0	1	0	0	0	0	0	0	0	0
OTU211	0	0	0	0	0	0	0	0	0	0	0	0	0	0	0	0	7	1	1	0	0	0	0	0	0	0	0	0	0	0	0	0	0	0	0	0	0	0	0	0
OTU212	0	0	0	0	0	0	1	0	0	0	1	0	4	0	1	4	0	0	0	0	0	0	2	0	0	0	0	0	0	0	1	0	0	0	0	0	0	0	1	0
OTU213	2	4	4	2	11	3	1	3	0	0	1	3	19	9	5	14	0	0	1	0	5	0	5	2	5	2	6	6	11	3	2	6	1	0	1	1	0	1	0	0
OTU214	0	1	0	0	0	0	1	3	0	0	0	0	0	0	0	0	0	0	0	0	0	0	0	0	0	0	0	0	0	0	0	0	0	0	0	0	0	0	0	0
OTU215	0	0	2	2	3	0	0	1	0	2	1	1	2	1	0	0	0	0	0	0	0	0	0	0	0	0	2	3	4	2	0	1	1	0	2	0	0	0	3	0
OTU216	0	0	2	0	1	0	1	0	0	0	0	2	0	2	1	5	0	0	0	0	0	0	0	0	1	5	1	2	1	0	0	0	0	0	0	0	0	0	0	0
OTU217	0	0	0	0	0	0	0	0	0	1	0	0	0	0	0	0	0	0	0	0	0	0	0	0	0	0	0	0	0	0	0	0	3	0	1	0	0	0	5	2
OTU218	0	0	0	0	0	0	0	1	0	0	0	1	0	0	0	0	0	0	0	0	0	0	0	0	0	0	0	0	0	0	0	0	0	0	0	0	0	0	0	0
OTU219	0	0	3	0	1	0	0	1	0	0	1	1	0	0	0	0	0	1	1	0	0	0	1	0	0	0	0	0	0	0	0	1	0	1	0	0	0	0	0	0
OTU220	0	1	0	1	0	0	0	0	0	0	0	0	0	0	0	0	0	0	0	0	2	0	0	1	0	0	0	0	0	0	0	0	1	0	0	0	0	0	0	0
OTU221	0	1	0	0	0	0	1	0	0	0	0	0	0	0	0	2	0	0	0	0	0	0	4	0	0	1	0	1	3	0	0	0	0	0	1	0	0	0	0	0
OTU222	0	0	0	0	0	0	0	0	0	1	0	0	0	0	1	0	0	2	0	0	0	0	0	0	0	0	0	0	0	0	0	0	2	2	0	1	0	1	0	1
OTU223	0	0	0	0	0	0	0	0	0	0	0	0	0	0	0	0	1	3	0	1	6	2	1	3	1	0	0	0	2	0	0	1	0	0	2	0	0	0	0	0
OTU224	7	13	20	8	2	15	0	7	3	7	0	10	0	26	1	6	0	0	1	0	1	0	3	0	0	0	1	2	1	4	0	0	4	0	3	0	1	1	4	0
OTU225	0	1	0	0	0	0	0	0	0	1	0	3	0	0	0	0	0	0	0	0	0	1	0	4	4	1	0	0	0	0	0	0	0	0	0	1	0	0	0	0
OTU226	0	0	0	0	0	0	0	0	0	0	0	0	0	0	1	0	3	0	0	1	0	1	0	0	0	0	0	0	0	0	0	0	0	0	0	0	0	0	0	0
OTU227	0	0	1	0	3	0	1	0	3	1	0	1	9	1	3	5	0	0	0	0	4	0	7	0	0	2	0	0	3	2	11	0	3	0	4	0	0	1	1	0
OTU228	0	2	3	2	0	3	0	4	0	0	0	3	0	2	0	0	0	1	0	0	4	0	0	0	3	1	1	1	0	2	0	1	0	2	0	0	0	2	0	0
OTU229	0	0	0	0	0	0	0	0	0	0	0	0	0	0	0	0	0	0	0	0	0	0	0	0	0	0	0	0	0	0	0	0	1	0	1	0	0	0	0	0
OTU230	0	0	2	0	0	0	0	1	0	0	0	2	0	5	0	0	0	0	0	0	0	0	0	1	0	0	0	1	0	0	0	0	0	2	0	0	1	0	0	0
OTU231	0	0	0	0	0	0	0	0	0	0	0	0	0	1	0	0	0	0	0	1	0	0	0	0	0	0	0	1	0	1	0	0	0	0	1	0	0	0	2	0
OTU232	0	0	0	0	1	1	0	0	0	0	0	4	7	9	0	5	0	0	0	0	0	0	0	0	0	0	0	0	0	0	0	0	0	0	0	0	0	0	0	0
OTU233	0	0	0	0	0	0	0	0	0	0	0	0	0	0	1	0	10	5	1	3	0	3	0	2	0	2	1	1	1	0	0	1	0	3	0	0	1	1	1	0
OTU234	2	5	15	3	13	4	7	9	0	5	5	5	15	5	3	8	0	0	2	1	1	0	1	1	2	0	3	2	7	3	8	0	9	1	9	0	0	3	10	0
OTU235	3	7	8	3	8	6	1	10	1	5	1	6	0	1	1	9	2	1	2	1	3	0	2	3	9	17	15	8	3	12	2	8	12	1	16	0	0	12	6	5
OTU236	0	0	0	0	0	0	0	0	0	0	0	0	0	0	0	0	0	0	0	0	0	0	0	0	0	0	0	0	0	1	0	0	0	0	1	0	0	0	2	0
OTU238	0	2	2	0	0	1	0	2	0	0	0	0	0	0	0	2	0	0	0	1	1	0	0	0	0	0	1	0	0	2	1	1	1	1	0	0	1	1	0	0
OTU239	5	3	2	0	0	4	0	5	1	3	0	0	0	6	0	2	1	5	3	3	7	5	9	1	3	4	5	6	3	4	0	4	1	2	0	1	1	1	0	3
OTU240	0	0	0	0	0	0	0	1	0	0	0	0	0	0	0	0	0	0	0	0	0	0	0	0	0	0	0	0	0	0	0	0	0	0	0	0	0	0	0	0
OTU241	1	0	0	1	0	0	0	0	0	0	0	1	0	0	0	0	0	0	1	0	0	1	0	3	0	0	1	0	0	1	0	0	0	0	0	0	0	0	0	0
OTU242	0	0	0	0	8	0	9	0	5	6	4	3	12	1	0	2	0	0	0	0	1	1	19	2	2	7	12	8	10	6	16	2	8	0	9	0	1	2	8	0
OTU243	0	0	2	2	2	0	0	1	0	1	0	1	1	1	0	1	2	1	0	1	1	0	0	0	1	7	0	1	3	3	0	3	0	1	0	0	0	0	3	0
OTU244	0	0	0	0	0	0	0	0	0	0	0	0	0	0	0	0	0	1	0	0	0	0	0	0	0	0	1	0	0	1	0	0	0	1	0	1	1	2	0	2
OTU245	0	0	0	0	3	0	0	0	0	0	0	1	0	0	0	2	0	0	0	0	0	0	0	0	1	1	0	0	0	0	0	0	0	0	0	0	0	0	0	0
OTU246	0	0	0	0	1	1	0	0	0	4	0	0	0	0	0	0	0	0	1	0	4	0	8	0	8	5	11	10	4	9	6	4	2	0	5	0	0	1	2	0
OTU247	2	5	0	1	2	3	0	1	0	1	2	0	1	3	0	1	0	0	0	0	0	0	0	0	0	0	0	0	0	0	0	0	0	0	0	0	0	0	0	0
OTU248	1	2	1	1	0	3	0	1	0	1	0	0	0	0	0	0	0	0	0	0	0	1	0	0	0	0	0	0	0	0	0	0	0	0	0	1	0	0	0	0
OTU249	1	0	0	0	0	0	0	0	1	0	0	1	0	0	1	0	2	0	0	0	0	0	0	0	0	1	0	0	0	0	0	2	0	1	0	0	0	1	0	0
OTU250	1	1	0	0	0	0	0	1	1	0	0	0	0	0	0	0	0	0	0	0	2	0	0	0	0	0	0	0	0	0	0	0	0	0	2	0	0	0	0	1
OTU251	2	0	4	1	0	1	0	1	0	12	0	15	0	0	11	4	31	21	17	34	15	22	3	16	29	15	17	11	22	8	9	12	11	16	23	18	21	37	8	12
OTU252	0	0	0	1	0	0	0	1	0	0	2	0	0	0	0	0	0	0	0	0	0	0	0	0	0	0	0	0	1	0	0	3	2	0	0	0	0	0	0	0
OTU253	0	0	1	0	2	0	19	0	11	1	3	1	13	0	4	0	0	0	0	0	0	0	1	1	0	0	0	1	0	0	46	1	0	0	0	0	0	0	1	1
OTU254	0	0	1	0	6	1	2	0	1	0	2	0	4	1	5	2	0	0	0	0	0	0	0	0	1	0	1	0	0	0	3	0	1	0	2	0	0	0	1	0
OTU255	4	0	0	4	0	0	0	0	1	0	0	1	0	0	0	0	0	0	0	1	0	0	0	0	0	0	0	0	0	0	0	0	0	0	0	0	0	0	0	0
OTU256	0	0	0	0	0	0	0	0	0	3	2	0	2	0	0	0	0	0	0	0	0	0	0	0	0	0	0	0	0	0	0	0	1	0	0	0	0	0	0	0
OTU257	4	1	0	9	0	0	0	1	0	1	0	0	0	1	0	0	5	1	0	2	2	0	1	1	0	0	0	0	0	0	0	0	0	1	0	0	1	0	0	2
OTU258	0	0	0	0	0	0	0	0	0	1	0	0	0	0	0	0	0	0	0	0	1	0	4	0	0	0	0	0	0	0	4	0	0	1	1	0	0	0	0	0
OTU259	0	0	0	0	0	0	0	0	0	0	0	0	0	0	0	0	0	0	0	0	1	0	0	0	1	0	0	0	0	0	0	0	1	0	0	0	0	0	1	0
OTU260	0	3	3	1	1	1	0	2	0	2	0	0	0	0	0	4	0	0	0	0	0	0	0	0	0	1	0	1	0	0	0	0	2	0	1	0	0	0	2	0
OTU261	79	52	13	92	0	55	0	59	112	79	1	48	0	74	23	1	41	31	65	27	22	34	0	52	36	35	27	36	12	45	0	44	5	43	7	52	39	46	3	54
OTU262	0	0	0	1	0	0	0	0	0	0	1	0	0	2	0	1	0	0	1	0	0	0	0	0	1	1	0	2	0	1	1	3	0	0	0	0	0	0	0	0
OTU263	2	0	0	2	0	0	0	0	0	0	0	0	0	0	0	0	0	0	0	0	0	0	0	0	0	0	0	0	0	0	0	0	0	0	0	0	0	0	0	0
OTU264	0	0	0	0	0	0	0	0	0	0	0	0	0	0	0	0	0	0	0	0	0	0	0	0	0	0	0	0	0	0	0	0	1	0	8	0	0	0	4	0
OTU265	0	1	0	0	1	0	0	0	0	1	0	1	0	0	1	0	0	1	0	2	0	0	0	0	0	0	0	1	0	0	0	1	1	1	0	1	2	0	0	0
OTU266	1	1	0	0	0	0	0	2	0	0	0	1	0	0	0	0	0	0	0	0	0	0	0	0	0	0	0	0	1	0	0	2	0	4	0	2	0	3	0	2
OTU267	0	0	0	0	0	0	0	0	0	0	0	0	0	0	0	0	0	0	0	0	19	0	0	0	0	0	0	0	0	0	0	0	0	0	0	4	0	1	0	2
OTU268	0	0	0	0	0	0	0	0	0	0	0	0	0	0	0	0	0	0	0	0	0	0	0	0	0	0	0	0	0	0	3	0	0	0	0	0	0	0	0	0
OTU269	0	0	0	1	0	0	0	0	0	0	0	0	0	0	0	0	1	0	0	0	0	0	0	1	0	0	0	0	0	0	0	1	0	0	0	0	0	0	0	0
OTU270	0	0	0	0	0	0	0	0	0	0	0	0	0	0	0	2	1	3	0	2	0	1	0	0	1	0	1	0	0	0	0	1	0	0	0	0	0	0	0	0
OTU271	0	0	0	0	0	0	0	0	0	2	0	0	0	0	0	0	0	0	0	0	0	0	0	0	0	0	0	0	0	0	0	0	9	0	3	0	0	2	1	0
OTU272	0	0	0	0	0	0	1	0	1	0	0	0	0	0	0	0	0	0	0	0	1	0	1	0	0	0	0	1	0	0	0	0	0	0	0	0	0	0	1	0
OTU273	13	2	2	6	0	2	0	0	7	7	0	4	0	9	0	1	5	24	0	15	0	17	0	5	1	0	0	0	0	0	0	1	0	37	4	5	2	5	1	7
OTU274	0	0	0	1	8	2	0	2	1	0	2	3	5	2	1	2	0	0	0	0	0	0	0	0	0	1	1	2	5	4	2	0	1	0	0	0	1	1	0	0
OTU275	0	0	0	0	0	0	0	0	0	0	0	3	0	2	0	1	0	0	0	0	0	0	0	0	0	0	0	0	0	0	0	0	0	0	0	0	0	0	0	0
OTU276	1	0	0	0	0	0	0	0	0	0	0	1	0	0	0	0	0	0	2	0	0	0	0	0	0	0	0	0	1	1	0	2	1	1	1	1	0	1	1	1
OTU277	0	0	0	0	0	0	1	0	0	1	0	1	0	0	1	1	4	1	5	2	2	2	2	6	6	3	1	1	2	2	2	4	1	6	2	5	5	2	1	7
OTU278	0	1	0	0	0	1	0	0	0	0	0	0	0	1	0	0	0	0	0	0	0	0	0	0	0	0	0	1	0	0	0	0	0	0	0	0	0	0	0	0
OTU279	0	0	0	1	2	0	1	0	0	1	0	1	10	0	3	0	0	0	0	0	1	0	0	0	0	0	0	0	0	0	0	0	0	0	0	0	0	0	0	0
OTU280	0	0	0	0	1	0	0	0	0	0	0	0	0	0	0	0	0	2	1	0	0	0	0	0	0	0	0	0	0	0	0	0	0	0	0	1	1	0	0	1
OTU282	1	3	1	1	0	10	0	3	0	3	0	1	0	3	0	1	6	1	1	2	0	1	0	4	1	2	0	1	1	2	0	1	0	0	0	0	0	0	0	0
OTU283	0	0	3	0	1	0	1	0	1	3	0	1	1	0	1	0	0	0	0	0	0	0	2	0	1	1	0	1	2	2	2	0	7	0	0	0	0	2	0	0
OTU284	0	0	0	0	0	0	0	0	0	0	0	0	0	0	0	0	0	0	0	0	0	0	0	1	2	7	2	1	0	1	0	2	0	0	1	0	1	1	0	0
OTU285	0	0	0	0	0	0	0	0	0	0	0	0	0	0	0	0	0	0	0	0	0	0	0	0	0	0	0	0	0	0	2	0	0	0	0	0	0	0	0	0
OTU286	0	0	1	0	7	0	8	0	5	0	0	1	2	1	2	1	0	0	0	0	0	0	0	0	1	1	0	2	2	1	1	0	0	0	0	0	0	0	0	0
OTU287	0	0	0	0	0	0	0	0	0	0	0	0	0	0	0	0	0	1	1	0	1	0	0	0	0	0	0	0	0	0	0	0	0	0	0	0	0	0	0	0
OTU288	1	5	0	0	0	4	0	0	1	0	0	0	0	1	1	0	0	0	0	0	0	0	0	0	0	0	0	0	0	0	0	0	0	0	0	0	0	0	0	0
OTU290	0	1	0	0	0	0	0	2	0	0	0	1	0	0	0	0	0	0	0	0	0	0	0	0	0	0	0	0	0	0	0	0	0	0	0	0	0	0	0	2
OTU291	0	0	0	0	0	0	1	0	1	0	0	0	0	0	0	0	0	0	0	0	0	0	0	0	0	0	0	0	0	0	4	0	0	0	0	0	0	0	0	0
OTU292	0	0	1	0	2	0	2	0	1	0	0	0	0	0	2	0	0	0	0	0	0	0	0	0	0	0	0	1	0	0	0	0	2	0	0	0	0	0	1	0
OTU293	3	0	0	3	0	0	0	1	1	1	0	4	0	0	0	1	11	6	0	4	0	4	0	2	2	2	0	0	3	0	0	0	0	5	0	4	3	3	0	2
OTU294	0	0	0	0	0	0	0	0	0	0	0	0	0	0	0	0	0	0	0	0	0	0	0	0	0	0	0	0	0	0	34	0	1	0	0	0	0	0	0	0
OTU295	0	0	0	0	0	0	0	0	0	0	0	0	0	0	0	0	0	0	0	0	1	0	0	0	0	0	0	0	0	0	0	0	0	0	1	0	0	0	0	0
OTU296	0	0	0	0	0	0	0	0	0	1	0	1	0	0	2	0	2	5	0	2	4	0	0	2	4	3	31	3	26	1	0	5	0	4	1	0	2	26	0	3
OTU297	0	0	0	0	0	0	0	0	0	0	0	0	0	1	0	0	2	0	0	0	1	0	0	0	2	0	1	0	0	1	0	3	0	1	0	1	1	0	0	2
OTU299	0	0	0	0	0	0	36	0	15	0	0	0	3	0	0	0	0	0	0	0	0	0	0	0	0	0	0	0	0	0	1	0	1	1	0	0	0	0	3	0
OTU300	0	0	0	0	3	0	14	0	11	3	1	0	0	0	0	0	0	0	0	0	0	0	7	0	0	0	0	0	3	0	4	0	3	0	3	0	0	0	7	0
OTU301	0	0	0	0	0	0	0	0	0	0	0	0	0	0	0	0	0	0	0	0	0	0	0	0	0	0	0	0	0	0	0	0	2	0	0	0	0	3	0	0
OTU302	0	0	0	0	0	0	0	0	0	0	0	0	0	0	0	0	4	0	0	1	0	1	0	0	0	0	0	0	0	0	0	0	0	0	0	0	1	0	0	3
OTU303	1	0	0	0	0	1	0	1	0	1	0	0	0	0	0	0	0	1	0	2	0	0	0	1	0	0	0	0	0	0	0	1	0	0	0	0	0	0	0	0
OTU304	0	0	0	0	0	0	0	0	0	0	0	0	0	0	0	0	0	0	0	0	0	0	0	0	0	0	0	0	0	0	2	0	0	0	0	0	0	0	1	0
OTU305	0	0	0	0	0	0	0	0	0	0	0	1	0	0	6	0	0	3	0	0	1	2	1	1	0	0	0	0	0	0	0	0	0	2	0	5	7	2	0	10
OTU306	42	18	23	20	13	14	0	16	8	12	1	15	4	27	9	10	15	14	11	17	10	11	1	5	21	10	11	11	19	17	0	11	16	9	11	4	11	17	13	8
OTU307	4	3	0	1	0	0	0	1	0	0	0	0	0	1	0	0	0	0	0	0	0	0	0	0	0	0	0	1	0	0	0	0	0	0	0	0	0	0	0	3
OTU308	42	35	47	43	23	20	0	43	22	23	3	9	8	32	2	10	2	1	4	1	0	5	2	4	6	4	0	1	3	5	0	5	0	1	1	1	5	2	1	0
OTU309	0	0	0	0	0	0	0	0	0	0	0	0	0	0	1	0	7	3	0	2	1	0	0	4	0	0	0	0	0	0	0	1	0	0	0	2	1	0	0	2
OTU311	0	0	0	0	0	1	0	0	1	0	0	0	0	0	0	0	0	0	0	0	0	0	0	0	0	0	0	0	2	0	0	0	0	0	0	0	0	0	0	0
OTU312	0	1	0	3	2	0	0	1	0	0	0	3	0	1	1	10	2	3	1	4	5	5	0	1	7	8	13	7	8	8	0	14	3	6	3	9	3	2	2	3
OTU314	0	0	0	0	0	0	0	0	0	3	0	2	0	0	0	0	0	0	0	0	0	0	0	0	0	0	0	0	0	0	0	0	4	1	1	1	0	1	3	0
OTU315	0	0	0	0	0	0	0	0	0	0	0	1	1	0	0	1	0	0	0	0	0	0	0	0	0	0	0	0	0	0	0	0	0	0	0	0	0	0	0	0
OTU316	0	0	0	0	0	0	7	0	0	1	4	0	5	0	1	2	0	0	0	0	0	0	3	0	0	0	0	1	2	0	11	0	2	0	3	0	0	0	1	0
OTU317	0	0	0	1	0	0	0	0	0	0	0	0	0	0	0	0	0	0	0	0	0	0	0	0	1	0	0	0	0	0	0	0	0	1	0	3	0	1	0	2
OTU318	9	4	1	2	5	6	0	1	5	5	0	2	11	4	6	3	9	5	5	5	5	6	7	5	8	6	6	11	1	4	6	4	1	7	3	5	10	7	4	8
OTU320	2	0	0	4	0	0	0	0	0	0	0	0	0	0	0	0	0	0	0	1	1	0	0	0	1	2	0	0	0	0	0	2	0	0	0	0	0	0	0	1
OTU321	0	0	0	0	0	0	0	0	0	0	0	0	0	0	2	0	0	0	0	2	0	0	0	1	0	0	0	0	0	0	0	0	0	0	0	1	4	1	0	1
OTU323	6	2	3	5	1	9	0	8	14	8	1	8	0	4	7	2	5	0	13	8	3	9	5	3	5	7	4	4	2	11	0	10	7	7	0	22	12	19	3	17
OTU324	0	0	0	0	0	0	0	0	0	0	0	0	0	0	0	0	0	0	0	0	0	1	0	0	0	0	0	0	0	0	0	0	1	3	0	3	0	1	0	4
OTU325	0	0	2	0	1	0	0	1	1	0	1	0	0	0	0	0	0	0	0	0	0	0	1	0	0	0	1	0	0	1	1	0	0	0	0	0	0	0	0	0
OTU326	0	0	0	0	0	0	0	0	0	0	0	0	0	0	3	0	0	0	0	0	0	0	0	0	0	0	0	0	0	0	3	0	0	0	0	0	1	0	0	0
OTU327	0	0	0	0	0	0	0	0	0	0	0	0	0	0	0	0	0	0	0	0	0	0	0	1	0	0	0	0	0	0	0	1	0	0	0	1	1	1	0	0
OTU328	0	0	0	3	0	0	0	1	1	0	0	0	0	0	1	7	5	7	0	7	0	2	0	2	1	1	0	0	0	0	0	0	0	4	0	0	3	1	0	1
OTU329	0	0	2	0	3	1	0	0	0	0	0	0	0	0	1	0	0	0	0	0	0	0	0	0	0	1	3	0	2	0	0	0	0	0	0	0	0	0	0	0
OTU331	1	0	0	1	1	1	0	0	0	3	0	2	0	0	1	0	0	0	3	1	0	3	3	1	3	0	0	1	0	0	1	2	8	3	7	4	2	4	10	2
OTU332	0	0	0	0	0	0	0	0	0	0	0	1	0	0	0	0	0	0	0	0	0	0	0	0	0	0	0	0	0	0	0	0	0	1	0	1	1	1	0	1
OTU333	0	0	2	0	2	0	0	0	0	0	0	0	3	0	2	0	0	0	0	0	0	0	0	0	0	0	0	0	1	0	1	0	0	0	1	0	0	0	0	0
OTU334	0	0	1	0	3	0	0	0	0	0	0	2	0	0	0	1	0	0	2	0	0	0	0	0	1	1	0	0	0	1	0	1	1	0	0	0	0	0	0	0
OTU335	0	0	0	0	4	0	2	0	1	12	0	0	1	0	7	1	0	0	0	0	1	0	16	0	0	1	0	1	5	1	5	0	15	1	7	0	1	0	10	0
OTU336	2	0	0	0	0	0	0	0	0	2	0	0	0	1	0	0	10	10	1	5	1	7	0	0	1	0	0	0	1	0	0	2	0	1	0	1	2	2	0	1
OTU337	1	0	0	0	0	1	0	0	2	0	0	1	0	1	0	0	6	7	6	4	0	4	0	8	4	3	6	5	0	4	0	4	0	2	0	1	1	0	0	0
OTU338	0	0	0	0	0	0	0	0	0	0	0	1	0	0	0	0	0	0	0	0	0	0	0	0	0	0	0	0	0	0	0	0	0	1	0	0	0	0	0	2
OTU339	1	0	0	0	0	0	0	0	0	0	0	0	0	5	1	0	0	1	0	0	0	0	0	0	0	0	0	0	0	0	0	0	0	1	0	0	1	0	1	0
OTU340	0	0	0	0	0	0	0	0	0	0	0	0	0	1	0	0	0	0	0	0	0	0	0	0	1	0	0	0	1	0	0	0	0	0	0	0	0	0	0	0
OTU341	1	0	1	0	0	3	0	2	0	0	0	0	0	0	0	0	0	0	0	0	0	0	0	1	0	0	0	0	0	0	0	0	0	0	0	0	0	0	0	0
OTU343	0	0	0	0	0	0	0	0	0	0	0	1	0	0	1	0	0	0	0	0	0	0	0	0	0	0	0	0	0	0	0	0	1	0	2	0	0	0	2	0
OTU344	27	21	30	15	31	10	13	17	26	6	5	15	30	63	25	55	8	18	29	9	17	9	9	20	4	7	8	6	19	8	16	6	0	13	7	11	22	8	6	12
OTU345	0	0	0	0	0	0	0	0	0	0	0	0	0	0	0	0	0	0	0	0	0	0	0	0	0	0	0	0	0	0	0	0	0	0	0	0	0	1	0	0
OTU346	1	1	0	1	1	1	0	0	1	0	0	1	6	1	1	0	0	0	0	0	1	0	0	0	0	0	1	0	0	2	1	0	0	0	0	0	0	0	0	0
OTU347	1	8	5	9	2	11	3	7	3	7	0	2	2	5	1	0	3	0	4	6	1	0	7	1	3	1	1	0	1	2	4	2	3	2	2	6	2	0	2	1
OTU348	71	111	85	111	27	174	4	98	15	82	21	66	62	93	34	55	46	46	77	53	62	54	56	54	100	99	124	142	87	172	20	140	59	26	52	23	29	26	49	22
OTU349	0	1	10	0	3	0	0	2	0	0	0	2	1	0	0	2	0	0	0	0	0	0	0	0	0	2	3	3	0	0	0	2	1	0	1	1	0	2	0	0
OTU350	11	1	0	13	0	1	0	2	0	4	0	0	0	0	1	1	10	15	2	4	0	9	0	3	2	1	0	0	0	0	0	0	0	2	1	0	0	1	0	0
OTU351	0	0	0	0	0	0	0	0	0	1	0	0	0	0	0	0	0	0	0	0	0	0	2	0	0	0	0	0	0	0	3	0	4	0	1	0	0	0	7	0
OTU352	1	2	9	2	6	1	3	1	0	1	0	6	14	7	5	2	0	0	1	0	5	0	2	0	0	0	1	4	1	2	4	2	1	0	3	1	0	0	1	0
OTU353	0	0	0	1	0	0	0	0	1	0	0	0	2	0	0	1	0	0	0	0	0	0	1	0	0	0	1	1	0	0	0	3	0	0	0	0	0	0	0	2
OTU354	1	0	1	0	0	1	3	0	4	2	31	1	4	4	4	1	0	0	0	1	0	0	0	0	0	1	0	0	2	0	7	1	3	1	1	0	0	0	0	0
OTU355	0	0	0	0	2	0	2	0	1	3	0	0	2	0	1	0	0	0	0	0	0	0	1	0	0	0	0	0	1	0	1	1	1	0	1	0	0	0	2	0
OTU356	0	0	0	0	1	0	1	0	1	1	1	0	0	0	0	0	0	0	2	0	2	0	14	0	0	0	0	2	4	1	11	0	2	0	0	0	0	0	3	0
OTU357	1	2	0	0	1	0	0	3	0	2	1	1	2	0	3	2	0	2	0	1	2	1	4	2	1	2	5	7	5	0	0	3	0	3	3	4	2	1	1	5
OTU358	0	0	0	0	0	1	0	0	0	1	1	2	5	2	1	0	0	0	0	1	0	0	0	0	0	0	0	0	0	0	0	0	0	0	0	0	0	0	0	0
OTU359	0	0	0	0	0	0	0	0	0	0	0	0	0	1	0	2	0	0	0	0	0	0	0	0	0	0	0	0	0	0	0	0	0	0	1	0	0	0	0	0
OTU360	2	1	0	1	0	0	0	1	0	0	0	2	0	0	4	0	23	24	1	18	3	18	1	13	7	3	13	0	1	2	0	9	1	10	0	11	6	7	0	6
OTU361	0	0	1	0	0	0	0	0	0	0	0	0	0	0	0	3	0	1	0	4	0	3	0	1	0	0	0	2	1	0	0	1	0	2	0	0	0	0	0	1
OTU362	0	0	0	0	0	0	0	0	0	0	0	0	0	0	0	0	0	0	0	1	0	1	0	1	0	0	0	0	0	0	0	0	0	0	0	1	0	0	0	1
OTU363	0	0	0	0	1	0	0	0	0	0	0	0	0	0	0	0	0	0	0	0	0	0	0	0	0	0	0	0	0	0	0	0	0	0	0	0	0	0	0	0
OTU364	0	0	1	0	0	0	0	0	1	0	0	1	0	1	0	3	0	0	0	0	0	1	0	1	0	1	0	0	0	0	0	0	0	0	0	0	0	0	0	0
OTU365	25	33	18	23	0	12	0	14	7	0	1	8	3	11	2	11	1	2	3	0	1	3	2	1	0	7	1	2	2	4	0	1	0	0	0	0	0	0	0	0
OTU366	6	0	0	3	1	0	0	4	0	1	0	0	0	0	0	0	4	0	0	3	0	2	1	0	0	0	0	0	0	0	0	0	0	11	0	9	2	3	0	3
OTU367	33	39	16	34	0	25	0	17	12	8	0	27	0	11	8	3	28	43	41	29	8	29	2	39	2	4	4	1	0	3	0	5	0	17	2	27	16	37	4	48
OTU369	2	0	0	0	0	0	0	0	0	0	0	0	0	0	0	0	3	1	0	2	0	1	0	0	0	0	0	0	0	0	0	5	0	0	0	0	0	0	0	2
OTU370	0	0	0	0	0	0	0	0	0	0	0	0	0	0	0	0	0	0	0	0	0	0	0	0	0	0	0	0	0	0	0	0	1	0	0	0	0	0	1	0
OTU371	0	0	0	0	0	0	0	0	0	0	0	0	0	1	0	0	0	0	0	0	0	0	0	0	0	0	0	0	0	0	0	0	0	0	1	0	0	0	0	0
OTU372	0	0	0	0	0	1	0	0	0	0	0	0	0	1	0	0	0	0	1	0	0	0	0	2	1	0	1	0	0	0	0	1	3	0	4	0	0	1	0	0
OTU373	4	0	0	1	0	1	0	0	0	1	0	5	0	0	0	1	0	0	0	2	0	2	0	0	1	2	1	1	0	0	0	1	0	3	0	3	2	1	0	0
OTU374	0	0	2	0	0	0	0	0	0	0	3	0	1	0	0	0	0	0	0	0	0	0	2	0	0	1	0	0	0	0	1	0	1	0	0	0	0	0	0	0
OTU375	0	0	0	0	0	0	0	0	0	0	0	0	0	0	0	2	4	1	0	1	0	0	0	0	0	0	0	0	0	0	0	0	0	0	0	0	0	0	0	0
OTU376	3	1	0	1	0	0	0	1	0	1	0	1	0	1	0	0	1	7	1	4	2	3	0	2	1	0	0	0	0	0	0	7	1	0	0	1	0	0	0	5
OTU377	1	3	1	2	0	3	0	0	1	0	0	1	0	1	0	2	0	3	0	0	0	0	0	0	0	1	1	0	0	0	0	0	0	1	0	0	1	0	0	0
OTU378	1	1	1	1	0	1	0	5	0	4	0	1	0	0	1	0	1	0	0	0	1	0	0	1	1	1	1	0	0	2	0	2	0	0	0	0	0	7	0	4
OTU379	0	0	0	0	0	0	0	0	0	0	0	1	0	0	0	2	0	0	0	0	1	0	0	0	1	0	0	0	0	0	0	0	0	0	0	0	0	0	0	0
OTU380	0	0	0	0	2	0	1	0	0	0	1	0	1	0	0	0	0	0	0	0	1	0	8	0	0	0	0	0	1	0	0	0	0	0	0	0	0	0	0	0
OTU381	2	5	21	4	5	8	1	8	0	8	12	2	22	1	3	18	4	1	0	0	5	0	29	1	11	9	15	15	16	9	9	11	14	1	5	1	2	3	10	2
OTU382	0	0	0	0	0	0	0	0	0	0	0	0	0	0	0	0	0	0	0	0	0	0	2	0	0	0	0	0	0	0	0	0	0	0	0	0	0	0	0	0
OTU383	0	1	4	0	0	1	0	2	0	0	0	1	0	0	0	0	0	0	0	0	1	0	0	0	0	0	0	0	0	0	0	0	0	0	0	0	0	0	0	0
OTU384	0	0	0	1	0	0	0	0	0	0	0	5	0	0	1	0	2	1	0	1	0	0	0	0	0	0	0	0	0	0	0	1	0	5	1	10	2	4	0	2
OTU385	0	0	0	0	0	0	0	0	0	0	0	0	0	0	0	0	2	0	0	0	0	0	0	0	1	0	0	0	0	0	0	0	0	0	0	0	0	0	0	3
OTU386	0	0	0	1	0	0	0	0	0	1	0	0	0	0	0	2	0	0	0	0	0	1	0	0	0	2	0	0	0	0	0	1	0	0	0	1	0	1	0	0
OTU387	2	9	6	5	12	6	0	6	1	13	1	2	16	12	6	13	13	6	16	5	7	3	40	15	12	11	8	10	16	12	1	8	6	1	7	2	4	3	6	0
OTU388	0	2	0	0	0	0	0	0	0	0	0	1	0	0	1	2	0	0	0	0	0	0	1	0	0	0	0	0	0	0	0	0	1	0	0	0	0	0	1	0
OTU389	0	0	1	0	0	1	0	0	0	0	0	1	0	0	1	0	0	0	0	0	0	0	0	2	1	1	1	0	0	1	0	0	0	8	0	2	1	0	2	7
OTU390	0	0	2	0	3	0	1	1	0	0	2	4	2	7	2	18	0	0	0	0	2	0	0	0	0	0	0	1	0	0	0	2	0	0	0	0	0	0	0	0
OTU391	27	26	9	17	0	8	0	27	5	15	0	4	0	9	0	1	1	0	6	0	1	1	0	2	0	0	1	0	0	0	0	0	0	0	1	0	0	1	0	0
OTU392	3	3	3	0	0	0	0	0	0	2	0	1	0	0	0	1	8	2	2	1	2	1	2	1	6	7	2	4	9	1	0	0	1	0	1	1	0	1	0	0
OTU393	1	0	1	0	0	0	0	0	0	0	0	0	0	0	0	0	0	0	0	0	1	0	0	0	0	0	0	0	0	0	0	0	0	0	0	0	0	0	0	0
OTU395	0	0	0	0	0	0	0	0	0	0	0	0	0	2	0	0	0	0	2	1	0	3	0	0	2	1	0	3	0	0	0	2	0	0	0	0	0	0	0	0
OTU396	0	0	0	0	0	0	0	0	0	0	0	0	0	0	0	0	0	0	0	0	0	0	0	0	0	0	0	0	0	0	0	0	3	0	0	0	0	0	6	0
OTU397	2	2	2	0	4	0	0	3	2	5	3	2	3	2	1	2	2	0	0	1	1	1	1	0	1	3	0	0	1	1	3	1	0	1	0	1	0	2	0	1
OTU399	1	0	0	0	0	0	0	0	0	0	0	0	0	0	0	0	0	0	0	1	6	0	0	0	0	0	0	0	0	0	0	2	0	0	0	1	0	0	0	3
OTU400	0	0	0	1	0	0	0	0	0	1	0	0	0	0	0	0	2	1	7	1	1	6	0	1	2	2	0	0	0	3	0	1	1	2	1	1	0	1	0	0
OTU401	0	0	0	0	0	0	0	0	0	0	0	0	0	0	1	0	0	0	0	0	0	0	0	0	0	0	0	0	0	0	0	0	0	5	0	2	3	3	0	0
OTU402	1	0	0	0	0	0	0	0	0	0	0	1	0	0	0	0	1	0	0	0	0	1	0	2	0	0	0	0	0	0	0	0	0	0	0	0	0	0	0	0
OTU403	2	0	0	2	0	1	0	0	0	0	0	2	0	0	1	0	0	4	0	1	0	1	0	0	0	0	1	0	0	0	0	0	0	0	0	1	4	1	0	2
OTU404	4	6	1	2	0	3	0	4	6	75	0	125	0	5	113	3	73	66	28	79	14	48	0	64	22	31	38	28	17	31	2	31	144	240	242	309	312	170	288	251
OTU405	0	0	0	0	0	0	0	0	0	0	0	0	0	0	0	0	0	1	0	3	0	1	0	0	1	0	1	0	0	0	0	1	0	1	0	1	1	0	0	0
OTU406	0	0	0	2	0	0	0	0	0	0	0	0	0	0	1	0	2	0	0	1	1	1	0	1	1	0	0	1	0	0	0	0	1	0	0	1	1	1	1	1
OTU407	0	1	1	3	1	0	0	0	0	1	0	3	2	0	0	0	0	0	1	1	1	0	1	0	0	0	0	2	0	0	0	0	0	0	0	1	0	0	2	0
OTU408	0	0	0	0	0	0	0	0	0	0	0	0	0	0	1	0	0	0	0	0	0	0	0	0	0	0	0	0	0	0	0	0	0	1	0	1	1	1	0	2
OTU409	3	0	0	0	0	0	0	0	0	0	0	0	0	0	0	0	0	0	0	0	0	0	0	0	0	0	1	0	0	0	0	0	0	0	0	0	0	0	0	0
OTU410	0	0	0	0	0	0	0	0	0	0	0	0	0	0	0	0	0	0	0	2	0	1	0	1	0	0	0	0	0	0	0	0	0	0	0	0	0	0	0	0
OTU411	0	0	0	0	0	0	0	0	0	0	0	0	0	0	0	0	0	0	0	0	0	0	0	0	2	2	1	5	5	3	12	1	0	0	0	0	0	0	0	0
OTU412	0	0	0	0	0	0	0	0	0	0	1	0	0	0	0	4	0	0	0	0	0	0	0	0	1	0	0	0	1	0	0	0	0	0	0	0	0	0	0	0
OTU413	0	0	1	1	0	0	0	0	0	0	0	0	1	0	0	0	0	0	0	0	0	0	0	0	0	0	0	0	0	0	0	0	0	0	0	0	0	0	0	0
OTU414	0	0	0	0	0	0	2	0	0	1	0	0	0	1	0	0	0	0	0	0	0	0	0	0	0	0	0	0	0	0	0	0	0	0	0	0	0	0	0	0
OTU415	0	0	1	0	0	0	0	0	0	0	0	0	0	0	2	11	2	1	0	0	0	1	0	0	1	5	1	1	9	1	11	0	0	3	0	1	0	0	1	0
OTU416	1	0	0	0	0	0	0	2	0	0	0	0	0	0	0	0	2	1	0	0	0	1	0	0	1	1	2	1	2	0	0	0	0	0	0	0	0	0	0	0
OTU418	0	0	0	0	0	1	0	0	0	1	0	0	0	0	0	1	0	1	1	0	0	0	0	1	0	3	3	2	1	0	0	1	3	1	1	1	3	2	0	0
OTU419	1	0	2	2	0	3	0	1	8	0	0	5	1	8	4	0	3	2	3	4	5	4	5	1	3	4	2	2	1	3	2	8	2	2	1	1	2	6	7	1
OTU420	0	0	0	0	0	0	0	0	1	0	0	1	0	0	0	0	0	0	0	0	0	0	0	0	0	0	0	0	0	0	3	0	0	0	0	1	0	0	0	0
OTU421	0	0	3	0	1	0	0	0	0	0	0	1	1	0	0	1	2	0	1	1	0	0	0	1	1	1	0	0	0	0	0	1	0	1	2	1	0	0	0	2
OTU422	0	0	0	0	0	0	3	0	0	0	2	0	0	0	0	0	0	0	0	0	0	0	0	0	0	0	0	0	0	0	0	0	0	0	0	0	0	0	0	0
OTU423	0	0	0	1	0	0	0	3	0	3	0	0	0	0	1	0	2	1	0	1	0	1	0	2	3	2	0	0	1	0	0	3	0	1	0	1	0	1	0	2
OTU425	0	0	0	0	0	0	0	0	0	0	0	0	0	0	0	0	0	0	0	0	1	1	0	0	0	0	0	0	0	0	0	0	0	0	0	0	0	0	0	0
OTU426	0	0	0	0	0	0	0	0	0	0	0	0	0	0	0	0	0	1	0	0	0	0	0	0	0	0	0	0	0	0	0	0	1	0	1	0	0	5	0	0
OTU427	0	0	0	0	0	0	0	0	0	1	0	0	0	0	0	0	0	0	0	0	0	0	0	1	0	0	0	0	0	0	0	0	0	0	0	0	0	2	0	0
OTU428	0	0	0	0	0	0	0	0	0	0	0	2	0	0	0	0	2	4	2	1	0	0	0	1	0	0	0	0	0	0	0	0	0	1	0	1	1	1	0	0
OTU429	0	0	0	0	0	0	0	0	0	0	0	0	0	0	1	0	0	0	0	0	0	0	0	0	0	0	0	0	0	0	0	1	1	2	0	1	0	0	0	2
OTU430	6	9	3	6	1	9	0	2	2	3	1	5	0	10	2	6	0	3	10	4	2	7	1	8	1	2	2	2	0	1	0	6	0	0	1	5	3	3	0	3
OTU431	0	0	0	0	5	0	0	0	0	0	0	0	1	0	0	0	0	0	0	0	0	0	0	0	0	0	0	0	2	0	1	0	0	0	0	0	0	0	0	0
OTU432	0	0	0	0	0	0	0	0	0	0	0	0	0	0	0	0	0	2	0	1	0	0	0	0	0	0	0	0	0	0	0	0	0	0	0	0	0	0	0	0
OTU433	0	0	0	0	4	0	1	0	3	0	0	0	13	0	1	1	0	0	0	0	0	0	0	0	0	0	0	0	0	0	0	0	0	0	0	0	0	0	0	0
OTU434	3	3	0	2	0	0	0	2	2	5	0	12	0	6	4	0	0	4	2	2	1	1	1	3	3	2	5	2	4	4	2	6	0	4	0	0	5	3	0	2
OTU435	4	0	0	1	0	0	0	0	4	0	0	0	0	0	0	1	0	0	0	1	0	0	0	0	2	0	0	0	0	0	0	1	0	1	0	0	0	0	0	0
OTU436	0	0	0	0	0	0	0	0	0	0	0	0	0	0	0	0	0	0	0	0	0	0	0	0	0	0	0	0	0	0	6	0	0	0	0	0	0	0	0	0
OTU437	0	0	0	0	0	0	0	1	0	0	0	0	0	0	0	0	0	0	0	0	1	0	0	0	0	1	1	1	1	1	0	0	0	0	0	1	0	0	0	0
OTU438	1	5	1	6	1	1	5	4	0	1	0	5	0	3	0	4	0	4	2	2	2	2	0	1	0	3	2	1	1	2	0	2	0	0	0	1	1	1	1	0
OTU439	0	0	5	0	5	0	7	1	2	1	1	0	4	0	5	6	0	0	0	0	0	0	3	0	1	1	0	1	0	1	8	0	4	1	3	0	0	0	1	2
OTU440	7	3	0	1	0	2	0	1	6	2	0	2	0	0	1	0	12	2	1	8	1	3	0	1	0	4	0	1	0	0	0	2	0	1	1	0	2	0	0	0
OTU441	0	2	0	0	0	0	0	1	0	0	0	0	0	1	0	1	0	1	0	0	0	0	0	0	0	1	0	0	0	0	0	0	0	3	0	0	0	0	0	0
OTU442	1	0	0	0	0	0	0	1	1	0	0	1	0	1	0	1	0	0	0	0	1	0	0	1	0	0	1	0	0	0	0	0	0	0	0	0	0	0	0	0
OTU443	0	0	0	0	0	0	1	0	1	2	1	2	2	0	3	5	0	0	0	1	1	0	1	0	0	1	5	2	1	1	1	1	0	0	0	1	1	0	1	0
OTU444	0	0	1	0	0	0	0	0	0	0	0	0	0	0	0	0	0	0	0	0	0	0	2	0	0	0	0	0	0	0	0	0	0	0	0	0	0	0	0	0
OTU445	0	0	0	0	0	0	0	0	0	0	0	0	0	0	0	0	0	1	0	0	0	0	0	0	0	0	0	0	0	0	0	0	0	0	0	0	0	0	0	0
OTU446	38	10	15	23	14	9	1	11	19	15	4	19	24	14	16	10	19	9	12	13	6	14	4	14	10	9	6	12	5	7	1	12	18	17	9	18	22	13	15	25
OTU447	0	0	1	0	0	1	0	2	0	0	0	0	0	0	3	1	0	0	0	0	0	0	0	1	0	0	0	0	0	0	1	0	0	0	0	0	0	1	0	2
OTU448	0	1	1	1	1	0	0	0	0	0	0	2	0	0	1	2	4	2	0	0	0	1	1	1	0	1	1	0	1	0	0	0	0	11	0	6	2	2	1	4
OTU449	2	5	2	2	0	0	0	1	2	3	0	1	0	3	2	2	1	1	5	2	1	4	3	5	1	3	1	5	4	3	0	2	4	4	3	3	4	3	0	0
OTU450	0	0	0	0	0	0	0	0	0	0	0	1	0	0	0	0	0	2	0	0	1	2	0	0	0	0	0	0	0	0	0	1	0	0	0	2	2	3	0	0
OTU451	2	5	25	5	17	6	0	7	4	0	2	11	9	17	1	12	0	0	0	1	0	0	1	0	0	2	0	0	1	1	0	1	0	0	0	0	0	0	0	0
OTU452	1	4	8	2	7	3	0	2	2	15	1	11	0	11	2	2	8	4	4	10	4	3	7	6	1	2	5	4	9	8	0	2	27	9	14	8	7	7	26	9
OTU453	1	0	0	0	0	0	0	0	0	0	0	0	0	0	0	0	2	0	0	0	0	1	0	0	0	0	0	0	0	0	0	0	0	0	0	0	0	0	0	0
OTU454	0	0	0	0	0	0	0	0	1	0	0	0	2	0	1	0	0	0	0	0	0	0	2	0	0	0	0	0	2	0	2	0	0	0	1	0	0	0	1	0
OTU455	0	0	0	0	0	0	0	0	0	0	0	0	0	0	0	0	0	0	0	0	2	0	0	0	0	0	0	1	0	0	0	0	0	0	0	0	0	0	1	0
OTU456	1	0	0	0	0	0	0	0	0	0	0	0	0	0	0	0	2	0	0	0	0	0	0	0	0	2	0	2	0	0	0	0	0	0	1	0	0	0	0	0
OTU457	1	0	0	2	0	0	0	1	0	2	0	0	0	0	1	0	6	10	5	5	1	4	0	6	6	6	6	0	4	4	0	2	0	0	3	2	5	4	0	5
OTU458	0	0	0	0	0	0	0	0	0	0	0	0	0	0	0	0	0	0	0	0	0	0	0	0	0	0	0	0	0	0	0	0	0	0	0	0	0	6	0	0
OTU459	0	0	0	0	0	0	0	0	0	0	0	0	0	0	0	0	2	1	2	0	0	0	0	0	0	0	0	0	0	0	0	0	0	0	0	0	0	0	0	0
OTU460	0	0	0	0	0	0	0	0	0	0	0	0	0	0	0	0	0	0	0	0	0	0	0	0	0	0	1	0	1	0	0	0	0	0	0	0	0	0	0	0
OTU461	0	0	0	1	0	0	0	0	0	0	0	0	0	2	1	0	0	0	0	0	0	0	0	1	0	0	0	0	1	0	0	0	0	0	0	2	0	0	0	0
OTU462	0	0	0	0	0	0	0	0	0	0	0	1	0	0	0	0	21	6	0	7	0	6	0	2	0	0	0	0	0	0	0	0	0	2	0	1	2	1	0	0
OTU463	0	0	0	0	0	0	0	0	0	0	0	0	0	0	0	0	0	0	0	0	0	0	1	2	0	0	0	0	0	1	0	2	0	0	1	0	0	0	0	0
OTU464	0	0	0	0	0	0	0	0	0	0	0	0	0	0	0	0	1	0	0	0	0	1	0	0	0	0	0	0	0	0	0	0	0	0	0	0	0	0	0	0
OTU465	0	0	0	0	0	0	0	0	0	0	0	0	0	0	0	0	0	0	0	0	0	0	0	0	0	0	0	0	0	0	0	0	5	0	1	0	0	0	1	0
OTU466	0	0	0	1	0	0	0	0	0	0	0	0	0	0	0	0	0	0	0	0	0	0	0	0	0	0	0	0	0	0	0	0	0	0	0	0	0	0	0	0
OTU467	34	36	50	33	34	54	26	38	13	39	10	28	46	25	37	37	37	27	52	29	46	40	201	86	79	93	86	88	80	83	22	75	62	7	54	26	13	27	68	15
OTU468	0	0	0	0	0	0	0	0	2	0	0	0	0	0	0	0	0	0	0	0	0	0	0	0	0	1	2	0	1	0	0	0	0	0	0	1	0	0	0	0
OTU469	0	1	0	1	0	0	0	1	0	0	0	1	0	0	0	0	7	2	2	4	2	2	1	3	1	5	4	0	3	1	0	5	0	6	1	1	5	2	1	4
OTU470	0	0	0	0	0	0	0	0	0	0	0	0	0	0	0	0	0	0	0	0	0	0	0	0	0	0	1	1	0	0	0	0	0	0	0	0	0	0	0	0
OTU472	0	0	0	0	0	0	0	0	0	0	0	0	0	0	0	0	0	0	0	0	0	0	0	0	0	0	0	0	0	0	18	1	0	0	0	0	0	0	0	0
OTU473	0	0	0	0	0	0	0	0	0	3	0	0	0	0	0	0	0	0	0	0	0	0	4	0	0	0	1	2	0	0	0	0	4	0	0	0	0	0	4	0
OTU474	0	0	0	0	0	0	0	0	0	2	0	0	0	0	0	0	0	0	0	0	0	0	0	0	0	0	0	0	0	0	0	0	5	0	1	0	0	0	3	0
OTU476	0	0	0	0	0	0	0	0	0	0	0	0	0	0	0	1	0	0	3	0	0	1	0	0	6	12	14	10	6	11	2	5	0	0	0	0	0	2	0	0
OTU477	9	0	1	9	0	0	0	0	5	2	2	2	0	2	0	0	0	0	0	0	0	0	0	0	0	0	0	0	0	0	0	0	0	0	0	0	0	0	0	0
OTU478	0	0	0	0	0	0	0	0	0	0	0	0	0	0	0	0	0	0	0	0	0	1	0	0	1	1	2	1	0	0	0	2	0	0	0	0	0	0	0	0
OTU479	0	0	0	0	0	0	0	0	0	0	0	3	0	0	1	0	0	0	0	0	0	0	0	0	0	0	0	0	0	0	0	0	0	3	0	5	2	1	1	3
OTU480	0	0	0	0	0	0	0	0	0	2	0	1	0	0	0	1	2	1	0	3	0	3	0	0	3	4	1	3	0	2	0	5	1	2	0	4	3	4	0	0
OTU481	1	0	0	0	0	0	0	0	1	0	0	0	0	1	0	0	1	0	1	5	0	0	0	3	0	0	1	0	0	0	0	1	0	0	0	2	1	0	0	0
OTU482	0	0	0	1	0	0	0	0	0	0	0	0	0	0	0	0	2	1	1	0	1	0	0	1	0	0	1	0	0	0	0	1	0	1	0	0	0	1	0	0
OTU483	0	0	0	0	4	0	0	0	1	0	1	0	6	0	1	0	0	0	0	0	0	0	1	0	0	0	0	0	1	0	1	0	0	0	0	0	0	0	0	0
OTU484	0	0	0	0	0	0	0	0	0	0	0	3	0	0	0	0	0	1	0	0	0	2	0	0	0	0	1	0	0	0	0	0	0	1	0	2	0	0	0	2
OTU485	1	0	0	0	2	1	0	0	1	0	0	1	2	2	2	0	0	0	0	0	0	0	0	0	0	0	0	0	0	0	0	0	0	0	0	0	0	0	0	0
OTU486	20	9	4	11	2	8	0	4	2	2	2	4	0	0	0	0	1	3	1	2	0	3	1	0	1	0	0	0	0	0	0	1	0	3	1	2	1	1	3	7
OTU487	0	0	0	0	0	0	0	0	0	0	0	0	0	0	1	0	0	0	0	0	0	0	0	0	0	0	0	0	0	1	2	0	0	0	0	0	0	0	0	0
OTU488	2	0	0	2	1	0	0	1	1	2	0	7	0	0	4	1	27	9	4	11	1	12	0	7	8	8	4	4	3	4	0	10	0	12	1	12	7	7	0	15
OTU489	0	0	0	0	0	0	0	0	0	0	0	0	0	1	0	0	0	0	0	0	0	0	0	0	0	0	0	0	0	0	0	0	0	0	0	0	0	0	0	0
OTU490	0	0	0	0	0	0	0	0	0	0	0	0	0	0	0	0	0	0	0	0	0	0	0	0	0	0	0	0	0	0	0	0	1	0	1	0	0	1	1	2
OTU491	0	0	0	0	0	0	0	0	0	0	0	0	0	0	0	0	0	1	0	1	0	0	0	0	0	0	0	0	0	0	0	0	0	0	0	0	0	0	0	2
OTU492	0	0	0	0	0	0	0	0	0	0	0	0	1	0	0	1	0	0	1	0	0	0	0	0	0	2	0	0	1	0	0	0	0	0	0	0	0	0	0	0
OTU493	1	0	0	2	3	0	0	1	0	0	0	0	0	1	0	1	0	0	0	0	0	0	0	0	0	0	0	0	0	0	0	0	0	0	0	0	0	0	0	0
OTU494	0	1	1	0	0	0	0	2	0	0	0	0	0	4	0	0	0	0	0	0	0	0	0	0	0	0	0	0	0	0	0	0	0	0	0	0	0	0	0	0
OTU496	0	0	0	0	0	0	0	0	0	0	0	1	0	0	0	1	0	0	0	0	0	0	0	0	1	0	1	0	1	0	0	1	0	0	0	0	0	0	0	0
OTU497	0	0	0	0	0	0	0	0	0	1	0	0	0	0	0	0	0	0	0	0	0	0	0	0	0	0	0	0	0	0	0	0	1	1	1	0	0	0	1	0
OTU498	5	0	0	0	5	0	0	0	0	1	0	1	0	0	1	0	0	0	3	3	4	4	0	2	2	6	1	0	3	0	0	6	0	3	0	3	2	9	0	3
OTU499	1	0	0	0	0	0	0	1	0	0	0	0	0	0	0	1	0	0	0	0	0	0	0	0	0	0	0	0	0	0	0	0	0	0	0	0	0	0	0	0
OTU500	0	0	1	0	0	1	2	1	0	1	1	0	5	0	0	0	0	0	0	0	0	0	0	0	0	1	0	1	0	0	1	0	1	0	0	0	0	0	0	0
OTU501	0	0	0	0	0	0	0	0	0	1	0	0	0	0	0	1	0	0	0	0	0	0	0	0	0	0	0	0	0	0	0	0	0	0	0	0	0	0	0	0
OTU502	0	0	0	0	0	0	0	0	0	0	0	0	0	0	0	0	0	0	0	0	0	0	1	0	0	0	0	0	0	0	0	0	0	0	0	0	0	0	1	0
OTU503	0	0	0	0	0	0	0	1	0	0	0	0	0	0	3	0	0	1	1	2	0	1	0	3	0	0	0	0	0	0	0	0	0	3	0	2	7	6	0	10
OTU504	0	0	0	0	0	0	0	0	1	0	0	0	0	0	1	0	0	0	0	0	0	0	0	0	0	0	0	0	0	0	0	0	0	0	0	0	0	0	1	0
OTU505	3	0	0	1	0	0	0	0	1	0	0	13	0	0	9	0	19	10	2	2	1	5	0	4	1	2	0	0	4	0	0	0	1	15	0	18	27	16	0	35
OTU506	0	0	0	0	0	0	0	0	0	0	0	0	0	0	0	0	0	0	0	0	0	0	0	0	0	0	0	0	0	0	0	0	0	0	0	0	1	0	0	2
OTU507	0	1	1	0	0	2	0	0	0	0	0	0	0	3	0	0	0	0	1	0	1	0	0	1	0	1	0	1	0	0	0	0	0	0	0	1	0	0	0	0
OTU509	0	0	0	0	0	0	0	0	0	0	0	0	0	0	0	0	0	0	1	0	0	0	0	0	1	1	3	1	0	0	0	0	1	0	1	0	0	0	0	0
OTU510	0	2	1	1	2	3	0	3	0	0	0	0	0	0	0	3	0	0	0	0	0	0	0	0	0	0	1	0	2	1	0	0	0	0	0	0	0	0	0	0
OTU511	0	0	0	0	0	0	0	0	0	0	0	1	0	0	0	1	0	0	0	0	0	0	0	0	0	0	0	0	0	0	0	0	0	0	0	0	0	0	0	0
OTU512	0	0	0	0	0	0	1	0	0	1	0	0	0	0	0	0	1	0	1	0	12	0	0	1	0	15	6	0	7	10	2	1	0	1	0	0	0	1	0	0
OTU513	0	0	0	0	0	0	0	0	0	0	0	0	0	0	0	0	0	1	0	3	3	0	0	0	0	0	0	0	0	0	0	0	0	1	0	0	0	0	0	0
OTU514	0	0	0	1	0	1	0	2	2	1	0	3	0	0	1	0	3	0	0	1	1	0	0	2	0	1	0	0	0	1	0	2	0	5	2	3	4	3	1	5
OTU515	0	0	0	0	0	0	7	0	3	2	0	0	0	0	0	0	0	0	0	0	0	0	0	0	0	0	0	0	0	0	8	0	3	0	1	0	0	0	1	0
OTU516	2	1	1	2	2	0	0	3	0	0	0	1	0	5	0	4	0	0	0	0	0	0	0	0	0	0	0	0	0	0	0	1	1	0	0	0	0	0	0	0
OTU517	0	0	0	0	0	0	0	1	0	0	0	0	1	0	0	0	0	0	0	0	2	0	0	0	0	0	0	0	2	0	0	0	2	0	1	0	0	0	0	0
OTU518	0	0	1	0	2	0	0	0	0	0	0	0	0	0	0	0	0	0	0	0	0	0	0	0	0	1	1	0	1	0	0	0	0	0	0	0	0	0	0	0
OTU519	0	0	0	0	0	0	0	0	0	0	0	0	0	0	0	0	0	0	0	0	0	0	0	0	0	0	0	0	1	0	0	1	1	0	0	0	0	1	0	0
OTU520	0	0	0	2	0	0	0	0	1	0	0	0	0	0	0	0	5	2	0	1	0	2	0	0	0	0	0	0	0	0	0	1	0	0	0	0	1	0	0	0
OTU521	0	0	0	0	0	0	0	0	0	0	0	0	0	0	0	0	0	0	0	0	0	0	0	0	0	0	0	1	0	2	0	0	0	0	0	0	0	0	0	0
OTU522	0	0	0	0	0	0	0	0	0	0	2	1	3	1	0	4	0	0	0	0	0	0	0	0	0	0	0	0	1	0	0	0	0	0	0	0	0	0	0	0
OTU523	1	2	11	1	2	2	2	1	4	4	0	11	0	3	9	2	6	5	3	8	4	7	5	4	5	12	2	5	4	3	0	3	2	17	9	15	12	8	8	18
OTU524	0	0	0	0	0	0	0	0	0	0	0	0	0	1	0	0	0	0	0	0	0	0	0	0	0	1	0	0	2	0	0	0	0	0	0	0	1	0	0	0
OTU525	0	1	1	2	0	1	0	1	0	0	0	0	0	1	0	0	0	0	0	0	0	0	0	0	0	0	0	1	0	1	0	0	0	0	0	0	0	0	0	0
OTU526	0	0	0	0	2	0	0	0	0	0	0	0	0	0	0	2	0	0	0	1	0	0	0	0	0	2	0	0	0	0	0	0	0	0	0	0	0	1	0	0
OTU527	0	0	0	0	0	0	0	0	0	0	0	1	0	0	0	0	0	2	0	0	0	1	0	0	0	0	0	0	0	0	0	0	0	0	0	0	0	0	0	0
OTU528	0	0	2	0	1	0	0	1	0	0	0	1	1	1	0	0	0	0	0	0	1	0	0	0	1	1	0	0	0	1	1	0	1	0	0	0	0	0	0	0
OTU529	0	1	0	0	0	0	0	0	3	2	0	1	0	1	0	0	2	0	0	1	0	2	0	0	2	0	2	0	0	1	0	2	0	3	0	4	0	3	0	2
OTU530	0	1	8	0	30	1	9	2	4	0	2	0	6	0	1	4	0	0	0	0	0	0	0	0	0	1	1	1	0	1	0	0	0	0	0	0	0	0	0	0
OTU531	0	1	0	0	0	0	0	0	0	0	0	0	0	0	0	0	0	0	0	0	0	0	0	0	0	0	0	0	0	0	0	0	0	0	0	0	0	0	0	0
OTU532	8	2	0	5	2	3	0	6	3	8	0	1	0	3	3	1	4	3	14	0	2	5	0	4	2	0	1	1	0	0	0	4	0	0	1	0	0	3	2	1
OTU533	0	0	0	0	0	0	0	0	0	0	0	0	0	0	0	0	0	0	0	0	0	0	0	0	0	0	0	0	0	0	0	0	1	0	0	0	0	0	2	0
OTU535	0	0	0	0	0	0	0	0	0	0	0	0	0	0	0	0	0	0	0	0	11	0	0	0	0	0	0	0	0	0	0	0	0	0	0	0	0	0	0	0
OTU536	0	0	0	0	0	0	0	0	0	0	0	0	0	0	0	0	1	0	0	0	0	0	0	0	0	0	0	0	0	0	0	0	0	0	1	0	0	0	0	0
OTU537	0	0	0	1	0	1	0	1	0	0	0	0	0	0	0	0	0	0	0	0	0	0	0	0	0	0	2	0	0	0	0	0	0	0	0	0	0	0	0	0
OTU538	0	0	0	0	0	0	5	0	2	0	0	0	1	0	0	0	0	0	0	0	0	0	0	0	0	0	0	0	0	0	1	0	0	0	0	0	0	0	0	0
OTU539	0	0	0	0	0	0	0	0	1	0	0	0	0	0	0	0	0	0	0	0	0	0	0	0	0	0	0	0	0	0	0	0	0	0	0	0	0	0	0	0
OTU540	0	0	0	0	0	0	0	0	0	0	0	0	0	0	1	0	8	3	0	1	0	5	0	1	0	0	0	0	0	0	0	1	0	1	0	2	1	2	0	2
OTU541	0	0	0	0	3	0	4	0	0	8	0	0	0	0	1	0	0	0	0	0	0	0	0	0	0	0	0	0	0	0	0	0	13	2	3	1	0	1	13	0
OTU542	0	0	0	0	0	0	0	0	1	0	0	1	0	0	0	0	1	3	0	0	1	3	0	0	0	0	0	0	0	0	0	1	0	0	0	0	0	1	0	0
OTU543	0	0	0	0	0	0	0	0	0	0	0	1	1	0	0	0	0	0	0	0	0	0	0	0	0	0	0	1	0	0	0	0	0	0	0	0	0	0	1	0
OTU544	0	0	0	0	0	0	0	0	0	0	0	0	0	0	0	0	0	0	0	0	0	0	0	0	0	0	0	0	0	0	0	0	0	0	0	2	1	1	0	0
OTU545	0	0	0	0	0	0	4	0	2	0	0	0	0	0	0	0	0	0	0	0	0	0	0	0	0	0	0	0	0	0	0	0	0	0	0	0	0	0	0	0
OTU546	0	0	0	0	0	0	0	0	0	3	0	7	0	0	6	0	1	1	1	2	1	4	0	4	3	2	5	3	2	1	0	10	4	15	2	16	14	8	6	9
OTU548	0	0	1	0	2	2	1	0	0	0	0	1	1	3	0	0	0	0	0	0	0	0	2	0	0	0	1	1	0	0	0	1	0	0	0	0	0	0	0	0
OTU549	0	0	0	0	0	0	0	0	0	0	0	0	0	0	0	0	0	0	1	0	2	1	0	0	0	0	0	0	0	0	0	0	0	0	0	0	0	0	0	0
OTU550	0	0	0	0	0	0	0	0	0	0	0	0	0	0	0	0	0	0	0	0	11	0	0	0	0	0	0	0	0	0	0	0	0	1	0	0	0	0	0	0
OTU551	0	0	0	0	0	0	0	1	0	4	0	0	0	0	0	0	0	0	0	0	0	0	1	0	0	0	0	0	0	0	1	0	9	0	3	1	0	0	7	2
OTU552	0	0	0	0	0	0	0	0	0	0	0	0	0	0	0	0	0	0	0	0	5	0	0	0	0	0	0	0	0	0	0	0	0	0	0	0	0	0	0	0
OTU553	0	0	1	0	1	0	0	0	0	0	1	0	0	0	0	1	0	0	0	0	0	0	0	0	0	0	0	0	1	0	0	0	0	0	0	0	0	0	1	0
OTU554	0	0	0	0	0	0	0	0	0	0	0	0	0	1	0	0	1	2	3	1	2	3	0	2	0	4	1	0	2	0	0	3	0	1	0	0	0	0	0	0
OTU555	0	0	0	0	0	0	0	0	0	1	2	0	1	0	0	0	0	0	0	0	0	0	1	0	0	1	2	1	0	0	0	0	1	0	1	0	1	0	1	0
OTU556	1	2	0	0	0	1	1	0	1	0	2	0	3	0	3	2	0	0	0	0	0	0	0	0	0	0	1	0	0	0	2	0	0	0	1	0	1	0	1	0
OTU557	0	0	0	0	0	0	0	0	0	0	0	0	0	0	0	0	0	0	0	0	0	0	0	0	0	0	0	0	0	0	0	0	0	1	1	0	0	1	0	0
OTU558	15	3	1	7	0	2	0	5	7	6	0	12	0	1	9	3	16	15	11	27	4	13	0	11	18	17	11	10	2	6	0	18	12	21	5	24	19	15	2	19
OTU559	0	0	0	0	1	0	0	0	0	0	0	0	0	1	0	1	0	0	0	0	0	0	0	0	1	0	0	1	0	0	0	0	0	0	0	0	0	0	0	0
OTU560	6	8	10	7	7	16	3	14	2	6	1	22	9	14	16	10	2	6	2	1	0	2	0	0	0	0	1	0	0	0	0	0	3	36	8	35	24	21	1	21
OTU561	0	0	0	0	2	1	0	3	0	0	0	2	0	1	0	0	0	0	3	0	0	0	0	1	0	2	0	1	0	3	0	2	0	0	1	0	1	1	0	2
OTU562	0	0	0	0	17	0	299	0	176	18	9	0	16	0	16	0	0	0	0	0	1	0	22	0	1	0	3	1	10	0	192	0	23	5	9	0	0	7	22	0
OTU563	1	2	3	0	4	1	2	1	0	2	0	0	0	2	0	0	0	0	0	0	1	0	0	0	0	1	0	0	2	0	2	0	1	0	1	0	0	0	1	0
OTU564	0	0	1	0	0	0	0	0	1	0	0	0	0	0	0	0	0	0	0	0	0	0	1	0	1	0	0	3	1	0	1	0	1	0	2	0	0	0	0	0
OTU565	0	0	0	0	5	0	0	0	1	0	0	0	1	0	0	0	0	0	0	0	0	0	0	0	0	0	0	0	1	0	1	0	0	0	0	0	0	0	0	0
OTU566	0	0	0	1	0	0	0	0	3	3	0	2	0	1	3	0	7	3	2	2	1	2	0	2	2	1	0	0	0	1	0	0	0	4	0	2	1	3	0	7
OTU567	36	1	1	29	2	4	2	6	3	1	0	2	0	0	0	1	16	8	3	7	1	17	0	8	4	3	1	1	0	0	1	12	0	1	0	1	0	0	0	2
OTU568	0	0	1	0	3	0	0	0	0	9	0	0	0	0	0	0	0	0	0	0	1	0	0	0	0	0	1	0	1	1	4	0	20	0	2	1	0	1	7	0
OTU569	0	0	0	0	1	0	0	0	0	0	0	0	1	0	1	0	0	0	0	0	0	0	0	0	0	0	0	0	4	0	1	0	0	0	0	0	0	0	0	0
OTU570	10	13	5	8	0	10	0	12	3	9	0	4	0	3	0	3	0	2	1	1	1	2	0	0	10	5	2	3	2	3	0	4	0	1	0	0	0	1	0	0
OTU571	0	0	0	0	3	0	18	0	9	0	1	0	6	0	4	1	0	0	0	0	0	0	0	0	0	0	0	0	2	0	5	0	0	0	0	0	0	0	0	0
OTU572	0	2	1	1	0	0	0	1	2	0	0	0	0	2	1	0	2	1	3	1	1	0	0	1	0	0	0	0	0	1	0	0	0	1	0	0	1	1	0	0
OTU573	0	0	1	0	0	1	0	0	0	0	0	0	0	1	1	0	2	1	3	3	0	1	4	2	3	3	3	2	3	4	0	1	0	0	0	1	3	0	0	0
OTU574	0	0	0	0	1	0	0	0	1	0	0	0	1	0	2	0	0	0	0	0	1	0	9	0	0	0	0	0	0	0	1	0	0	0	0	0	0	0	0	0
OTU575	1	2	1	0	0	2	0	1	0	3	0	1	0	2	0	1	0	0	3	0	5	1	0	2	4	10	0	2	2	0	0	6	0	2	4	0	1	5	1	0
OTU576	0	0	0	0	0	0	0	0	0	0	0	3	0	0	2	0	1	5	1	3	1	4	0	2	0	0	0	0	0	0	0	0	0	4	2	13	9	6	0	10
OTU577	0	0	4	0	0	0	0	0	0	0	0	0	0	0	2	1	0	0	0	0	0	0	3	0	0	2	1	3	1	1	0	0	0	0	0	1	0	0	1	0
OTU578	0	0	2	0	2	0	1	0	1	0	1	0	0	0	0	0	0	0	0	0	0	0	0	0	0	0	0	0	1	0	0	0	0	0	0	0	0	0	0	0
OTU579	2	0	0	0	0	0	0	0	0	0	0	0	0	0	0	0	6	7	1	1	0	0	0	1	0	1	0	2	1	0	0	0	0	2	0	0	0	0	0	4
OTU580	0	0	0	0	0	0	0	0	0	2	0	0	0	0	0	0	0	0	0	0	0	0	0	0	0	0	0	0	0	0	0	0	7	1	0	0	0	1	5	0
OTU581	0	0	0	0	1	0	0	0	0	0	1	0	0	0	0	0	0	0	0	0	0	0	0	1	0	1	0	1	1	0	0	0	1	0	0	0	0	0	0	0
OTU582	0	0	0	0	0	0	0	0	0	0	0	0	0	0	0	0	0	0	0	0	0	1	0	0	0	0	0	0	0	0	0	0	0	0	0	0	0	0	0	2
OTU583	0	0	0	0	1	0	0	0	0	0	0	1	0	0	1	0	2	1	0	2	0	1	0	0	0	0	0	0	1	0	0	0	0	3	0	1	0	1	0	2
OTU584	2	0	1	4	1	3	0	1	0	3	0	10	0	0	21	5	23	11	4	4	4	15	1	14	4	7	14	12	7	7	0	7	4	28	0	21	12	10	0	8
OTU585	1	5	3	0	0	7	0	4	2	4	0	4	1	1	2	0	4	3	2	5	7	3	8	3	1	3	1	2	0	4	0	5	3	5	4	0	1	1	2	1
OTU586	0	0	0	0	0	0	0	0	1	0	0	0	0	0	0	1	0	0	0	0	0	0	0	0	0	0	0	0	0	1	0	0	0	0	0	0	0	1	0	1
OTU587	3	0	0	0	0	0	0	0	0	0	0	0	0	0	1	0	0	0	0	0	0	0	0	0	0	0	0	0	0	0	0	0	0	0	0	0	0	0	0	0
OTU588	0	13	5	8	3	18	2	2	0	5	3	5	21	4	1	6	0	0	0	0	5	1	1	1	4	4	10	1	3	2	0	2	8	0	10	0	0	0	5	1
OTU589	0	0	0	0	0	0	0	0	0	0	0	0	0	0	0	0	0	2	0	0	0	1	0	0	0	1	0	0	0	0	0	2	0	0	0	0	0	0	0	0
OTU590	0	0	0	0	1	0	0	0	1	0	0	0	0	0	2	0	0	0	0	0	0	0	0	0	0	0	0	0	0	0	0	0	0	0	0	0	0	0	0	0
OTU591	0	0	0	0	0	0	0	0	0	0	0	0	0	0	0	0	0	0	3	0	1	1	0	4	0	0	1	0	0	0	0	2	0	1	0	0	0	1	0	0
OTU592	2	4	12	0	20	0	19	1	10	13	6	1	11	2	17	10	0	1	4	0	4	0	30	1	12	12	11	15	8	14	18	3	22	1	21	0	0	4	22	0
OTU593	0	6	15	8	39	3	64	7	28	5	22	25	78	70	88	51	0	0	4	0	5	0	41	1	1	27	17	31	39	49	88	13	4	0	4	1	0	4	9	4
OTU594	0	0	0	0	0	0	0	0	0	0	0	0	0	2	0	0	0	0	0	0	0	0	0	0	0	0	0	0	0	0	0	0	0	0	0	0	0	0	0	0
OTU595	9	10	13	11	16	5	0	5	5	11	7	10	5	9	3	7	3	1	12	0	2	2	22	2	7	3	6	9	8	11	6	6	11	1	11	2	1	9	19	1
OTU596	0	0	1	0	8	0	4	0	4	1	1	0	0	0	4	3	0	0	0	0	2	0	16	0	2	4	9	5	4	3	5	2	10	0	4	0	0	0	5	0
OTU597	0	0	1	0	3	0	1	0	1	0	1	1	5	1	1	0	0	0	0	0	0	0	1	0	0	0	0	0	0	0	2	0	0	1	0	0	0	0	0	0
OTU598	0	0	0	1	0	0	0	1	0	0	0	0	0	3	0	0	0	0	0	0	0	0	0	0	0	0	1	0	2	0	0	0	0	0	0	0	0	0	0	0
OTU600	1	2	0	0	0	0	0	3	0	1	0	1	0	1	0	0	0	0	1	0	3	0	2	0	0	0	2	1	0	2	0	2	0	0	0	0	0	0	0	0
OTU601	0	0	0	0	0	0	0	0	0	0	0	2	0	0	0	0	0	0	0	0	0	0	0	2	1	0	0	0	0	0	0	0	0	1	1	0	0	1	1	0
OTU602	4	0	0	0	0	0	0	0	0	1	0	0	0	0	0	1	0	0	0	0	1	0	1	0	0	0	0	0	0	1	0	0	0	8	0	2	0	2	0	2
OTU603	4	3	3	5	2	6	0	7	2	5	0	5	0	3	3	1	5	3	14	6	9	12	15	18	12	11	12	16	4	6	0	12	7	7	3	7	1	8	3	14
OTU604	1	0	0	2	0	0	0	0	0	0	0	0	0	0	0	0	9	2	1	4	0	3	0	0	0	0	0	0	0	0	0	0	0	0	0	0	0	0	0	0
OTU605	71	37	26	30	0	26	0	51	23	26	2	17	0	32	0	13	0	0	0	0	0	0	0	0	12	19	16	16	3	13	0	17	0	0	1	0	0	0	0	0
OTU606	0	0	0	0	0	0	0	0	0	1	0	1	0	0	0	0	0	0	0	0	0	0	0	0	2	1	0	1	0	0	1	0	0	0	1	0	0	0	4	0
OTU607	10	1	0	3	1	1	0	4	2	3	0	8	0	0	3	1	30	32	6	19	3	29	1	7	11	5	0	0	1	2	0	4	1	13	0	19	15	9	0	25
OTU608	0	0	0	0	0	0	0	0	0	3	0	0	0	0	0	0	0	0	0	0	0	0	1	0	1	0	0	1	0	1	1	0	4	0	2	0	0	1	4	0
OTU609	0	2	4	0	1	1	0	0	0	1	0	0	0	0	1	0	0	1	0	0	1	0	0	1	0	0	1	0	0	1	1	0	1	2	0	3	0	0	1	2
OTU610	0	0	0	0	0	0	0	0	0	0	0	0	0	0	0	0	0	0	0	0	0	0	0	0	0	2	0	1	1	0	0	0	0	0	1	0	0	1	0	2
OTU611	0	0	0	0	0	0	0	0	0	0	0	0	1	0	0	1	0	0	0	0	0	0	0	0	0	0	0	0	0	0	0	0	0	0	0	0	0	0	0	0
OTU612	0	2	1	1	2	0	1	2	0	0	0	0	3	1	0	0	0	0	0	0	0	0	0	0	0	0	0	0	0	0	0	0	0	0	0	0	0	0	0	0
OTU613	0	0	0	0	1	0	0	0	0	2	0	2	0	0	0	0	0	0	0	0	0	0	0	0	0	0	1	0	3	0	1	0	1	0	0	0	0	0	0	0
OTU614	0	2	0	1	1	0	0	1	0	2	0	0	0	1	0	0	0	0	0	1	0	1	2	1	1	0	0	1	0	0	0	0	0	0	0	0	0	0	0	0
OTU615	0	0	0	0	0	0	0	0	0	0	0	0	0	0	0	0	0	1	0	2	0	0	0	1	0	0	0	0	0	0	0	1	0	1	0	0	0	0	0	0
OTU616	0	0	0	0	0	0	0	0	0	0	0	0	0	0	0	0	6	2	0	1	0	2	0	0	0	0	0	0	0	0	0	0	0	0	0	0	0	0	0	0
OTU617	0	0	4	0	0	0	0	0	0	2	1	1	1	0	0	5	0	0	0	0	0	1	0	0	0	1	0	0	1	1	2	0	0	0	0	0	0	0	4	2
OTU618	0	0	0	0	0	0	0	0	2	0	0	0	0	0	0	0	4	0	0	1	0	0	0	0	0	0	0	0	0	0	0	0	0	0	0	0	0	0	0	0
OTU619	2	0	0	1	0	1	0	0	0	0	0	0	0	0	0	0	0	0	0	0	0	0	0	0	1	4	2	1	0	1	0	3	0	1	0	0	0	0	0	1
OTU620	0	0	0	0	4	0	8	0	1	0	0	0	8	0	0	0	0	0	0	0	0	0	0	0	0	0	0	0	0	0	0	0	0	0	0	0	0	0	0	0
OTU622	2	6	12	6	26	7	7	8	8	7	7	8	17	4	10	11	6	7	5	5	13	8	11	8	12	10	7	6	13	9	4	9	11	2	9	4	3	8	7	4
OTU623	0	3	3	0	2	3	0	1	0	0	0	1	2	7	0	3	0	0	0	0	0	0	0	0	0	0	0	0	1	0	0	1	1	0	1	0	1	0	0	0
OTU624	0	0	0	0	0	0	0	0	0	0	0	0	0	0	0	0	1	0	0	1	1	1	0	0	0	0	0	0	0	0	0	0	0	0	0	0	0	0	0	0
OTU625	0	0	1	0	0	0	0	0	0	0	0	0	0	0	0	0	0	0	0	0	0	0	0	0	0	0	0	0	0	0	0	0	0	0	0	0	0	0	0	0
OTU626	1	0	0	0	0	0	0	0	0	0	0	0	0	0	0	0	0	0	0	0	0	0	0	0	0	0	0	0	0	0	0	0	0	0	0	0	0	0	0	0
OTU627	0	0	0	0	0	0	0	0	0	0	0	0	0	0	0	0	0	0	0	0	0	0	0	0	0	0	0	0	0	0	0	0	0	0	0	1	0	0	0	0
OTU628	0	0	0	0	0	0	0	0	0	0	0	0	0	0	0	0	1	1	0	2	0	0	0	1	1	0	1	0	0	0	0	2	0	0	0	0	0	0	0	0
OTU629	0	0	0	0	0	0	0	1	1	1	0	1	0	0	0	0	0	1	0	0	0	0	0	0	0	0	0	0	0	0	0	0	0	1	0	0	2	1	0	0
OTU630	6	0	0	1	0	1	0	0	2	4	0	2	0	0	0	0	0	0	0	0	0	0	0	1	1	0	0	0	0	0	0	0	0	0	0	0	0	0	0	0
OTU631	0	0	1	0	0	0	0	0	0	0	0	0	0	0	0	0	0	0	0	0	0	0	0	0	0	0	1	1	3	1	0	0	0	0	2	0	0	0	0	0
OTU632	1	1	2	0	0	0	0	0	0	0	0	2	1	3	0	0	0	0	0	0	0	0	0	0	0	0	0	0	0	0	0	0	0	0	0	0	0	0	0	0
OTU633	0	0	0	0	2	0	6	0	1	0	1	0	2	0	2	0	0	0	0	0	0	0	3	0	0	0	0	0	0	0	3	0	1	0	0	0	0	0	1	0
OTU634	0	0	0	0	0	0	0	0	0	0	0	0	0	0	0	0	0	0	1	1	0	0	0	0	0	0	0	0	0	0	0	0	0	0	0	0	0	0	0	0
OTU635	0	0	0	0	0	0	0	1	1	0	0	1	0	0	0	0	0	0	0	0	0	0	0	0	0	1	2	0	0	0	0	1	0	0	0	0	0	0	0	0
OTU636	0	0	0	0	1	0	0	0	0	0	0	0	0	0	0	0	0	0	0	0	0	0	0	0	0	0	0	0	0	0	0	0	0	0	0	0	0	0	0	0
OTU637	0	0	0	0	0	0	0	0	0	0	0	0	0	0	0	0	0	0	0	0	0	0	0	0	0	0	0	0	0	0	0	0	0	0	0	0	0	0	1	0
OTU638	0	0	0	0	0	0	0	0	0	0	0	1	0	0	0	0	2	1	0	3	0	3	0	1	0	0	0	0	0	0	0	0	0	1	0	0	0	0	0	1
OTU639	3	1	0	1	0	1	0	2	2	4	0	0	0	2	0	1	2	2	0	3	0	0	0	1	2	0	0	1	0	0	0	1	0	0	0	0	0	0	0	0
OTU640	0	0	0	0	0	0	0	0	1	0	0	0	0	0	1	0	0	0	0	0	0	0	1	0	0	0	1	2	1	0	0	0	1	0	0	0	0	0	0	0
OTU641	1	0	0	0	0	0	0	0	0	0	0	0	0	0	0	0	0	1	0	1	0	0	0	0	0	0	0	0	0	0	0	1	0	4	0	1	0	0	0	0
OTU642	0	0	0	0	0	0	1	0	1	0	0	1	0	0	0	3	0	0	0	0	0	0	0	0	2	2	4	0	5	1	0	4	0	0	0	0	0	0	0	0
OTU643	0	0	0	0	0	0	0	0	0	0	0	0	0	0	0	1	0	0	0	0	0	0	0	0	0	0	0	0	0	0	0	0	1	0	0	0	0	0	1	0
OTU644	0	2	10	1	12	3	6	1	3	3	3	0	5	0	1	8	0	0	0	0	2	0	7	1	0	2	4	7	4	5	0	1	3	0	11	0	1	2	5	1
OTU645	2	6	19	3	33	7	69	26	30	38	4	10	19	0	14	19	5	5	0	3	26	8	26	2	39	48	39	43	46	43	28	17	90	2	46	3	3	8	52	4
OTU646	0	0	0	0	0	0	0	0	0	0	0	0	0	0	0	0	0	1	0	0	0	0	0	1	3	2	2	3	3	0	0	3	0	0	0	0	0	0	0	0
OTU647	0	0	0	0	0	0	0	0	0	1	0	0	0	0	0	0	0	0	0	0	0	0	0	0	0	0	1	0	0	0	0	0	0	0	0	0	0	0	0	0
OTU648	0	0	0	2	0	0	0	0	0	0	0	0	0	0	0	0	1	0	0	1	0	2	0	0	0	0	0	0	0	0	0	0	0	0	1	1	0	0	0	0
OTU649	0	0	1	0	0	0	0	0	2	1	0	2	0	0	1	5	10	5	0	4	4	4	0	0	0	3	0	1	5	0	0	1	1	7	0	7	5	4	0	6
OTU650	0	0	0	0	1	0	5	0	4	0	0	0	0	0	0	0	0	0	0	0	0	0	2	0	1	1	0	0	0	0	3	0	0	0	0	1	0	0	0	0
OTU651	2	1	0	0	0	1	0	0	1	0	0	0	0	2	0	0	0	0	0	1	0	0	0	0	0	0	0	1	0	0	0	0	0	0	0	0	0	0	0	0
OTU652	1	5	1	0	0	0	0	4	0	15	0	7	0	0	6	9	19	17	8	22	12	27	4	25	37	21	31	35	27	18	1	34	15	10	18	14	17	13	24	7
OTU653	0	2	7	2	22	2	40	1	18	0	2	2	27	3	5	14	0	0	0	1	1	0	3	0	0	1	4	3	3	3	0	0	0	0	0	0	0	3	0	2
OTU654	0	0	0	0	2	0	0	1	0	0	0	0	0	0	0	0	0	0	0	0	0	0	0	0	0	3	0	0	3	0	2	0	0	0	0	0	0	0	0	0
OTU655	0	0	0	0	0	0	0	0	0	0	0	0	2	0	0	0	0	0	0	0	0	0	1	0	0	0	0	0	0	0	0	0	0	0	0	0	0	0	0	0
OTU656	0	0	0	0	0	0	0	0	0	0	0	0	0	0	0	0	0	0	0	0	0	0	0	0	0	0	1	0	0	0	0	1	1	0	3	0	0	0	0	0
OTU657	0	0	0	0	0	0	0	0	0	0	0	0	8	0	0	0	0	0	0	0	0	0	0	0	0	0	0	0	0	0	0	0	0	0	0	0	0	0	0	0
OTU658	0	0	1	1	0	2	0	0	0	2	0	0	0	0	0	0	0	0	0	0	298	1	0	0	0	0	0	0	0	0	0	0	1	0	1	0	1	1	0	1
OTU659	0	0	0	0	0	0	0	0	0	0	0	0	0	0	0	0	0	0	0	0	0	0	5	0	0	0	0	0	2	0	9	0	0	0	0	0	0	0	0	0
OTU660	0	2	0	0	0	0	0	0	0	0	0	1	0	0	0	2	0	0	0	0	1	0	0	0	0	0	1	0	0	0	1	0	0	1	0	1	0	0	0	0
OTU661	34	18	9	16	9	14	0	8	21	15	0	9	7	16	3	1	6	3	1	2	5	5	6	5	13	9	10	14	9	12	0	9	7	1	5	6	1	1	7	0
OTU662	1	0	0	1	0	0	0	1	2	0	0	1	0	1	0	0	4	2	2	2	5	2	2	4	1	1	2	0	0	0	1	2	1	0	1	3	0	2	0	0
OTU663	2	0	0	3	0	1	0	0	3	0	0	10	1	4	7	0	0	0	0	1	0	0	0	0	0	1	3	1	0	2	0	3	3	22	3	9	17	19	7	12
OTU664	0	0	0	0	1	0	6	0	2	1	1	0	4	0	4	2	0	0	0	0	0	0	1	0	0	0	0	0	1	0	4	0	0	0	0	0	0	0	1	0
OTU665	1	0	0	0	0	0	0	2	0	0	0	1	0	0	0	0	2	1	1	2	0	0	0	0	1	2	0	0	0	0	0	0	0	1	0	0	1	2	0	0
OTU666	12	19	18	13	2	16	0	17	9	16	3	11	4	9	18	15	34	33	40	35	23	37	57	43	56	38	60	37	31	50	4	56	6	15	21	13	8	12	26	12
OTU667	0	0	2	0	2	2	1	0	0	0	0	0	3	2	13	1	0	0	0	0	2	1	3	0	2	0	2	3	4	1	3	0	1	0	4	0	0	1	2	0
OTU668	0	1	1	0	1	0	1	0	1	0	1	2	1	4	0	24	4	4	1	0	0	3	0	1	11	5	9	8	4	10	2	6	0	0	0	0	0	0	0	0
OTU669	18	21	9	20	0	15	0	14	31	24	0	21	0	19	6	5	10	20	7	25	1	13	2	13	28	17	13	11	8	13	1	11	1	53	5	21	15	13	2	16
OTU670	0	0	0	0	0	0	0	0	0	0	0	0	0	0	0	0	0	0	0	0	0	0	0	0	0	0	0	0	1	1	2	0	0	0	0	0	0	0	0	0
OTU671	0	0	0	0	0	0	0	0	0	0	0	0	0	0	1	0	0	1	0	1	0	0	0	0	0	0	0	0	0	0	0	1	0	0	0	0	1	1	0	0
OTU672	2	2	5	0	9	6	14	0	12	3	68	0	17	3	10	11	0	0	0	1	2	1	5	1	2	0	3	1	4	1	10	1	6	0	4	0	1	1	5	0
OTU673	1	0	1	0	0	0	0	3	1	1	0	0	2	2	0	2	2	1	0	1	0	0	0	0	1	0	0	1	1	1	0	2	0	0	0	0	2	0	0	0
OTU674	0	0	0	0	0	0	0	0	0	0	0	0	0	0	0	0	0	0	0	0	0	0	0	0	0	0	0	0	0	0	0	1	0	0	0	0	0	0	0	0
OTU675	1	0	0	0	1	0	0	0	0	0	1	2	0	0	0	2	2	0	5	0	5	1	0	3	6	16	24	19	8	10	12	10	0	0	2	0	0	3	0	2
OTU676	6	2	1	2	0	3	0	3	6	0	2	3	1	2	0	0	0	0	0	0	0	0	0	0	3	2	2	2	0	1	0	4	1	4	0	0	0	3	1	2
OTU677	0	0	0	0	0	0	0	0	0	0	0	0	0	0	0	0	0	0	0	0	0	0	0	0	0	0	0	0	0	0	0	0	0	0	0	0	0	1	0	0
OTU678	0	0	0	0	0	1	0	0	0	0	0	0	0	0	1	0	0	0	0	0	0	0	1	0	0	0	0	0	0	0	1	1	0	0	0	0	0	0	0	0
OTU679	0	0	0	0	0	0	7	0	3	0	1	1	0	0	1	3	0	0	0	0	0	0	4	0	0	0	0	1	0	0	15	0	1	0	0	0	0	0	0	0
OTU680	1	1	1	1	1	1	0	0	0	0	1	0	0	0	0	0	14	1	0	3	0	0	1	0	0	1	1	1	1	0	1	2	0	0	0	0	0	0	0	0
OTU682	0	0	0	0	0	0	10	0	4	0	0	0	2	0	4	0	0	0	0	0	0	0	0	0	0	1	0	0	1	0	56	0	0	0	0	0	0	0	0	0
OTU683	0	0	0	0	2	0	1	0	0	0	0	0	0	0	1	1	0	0	0	0	0	0	0	0	0	0	0	0	0	0	0	1	0	0	0	0	0	0	0	0
OTU684	0	0	0	0	0	0	2	0	0	0	0	0	2	0	0	0	0	0	0	0	0	0	0	0	0	0	0	0	0	0	0	0	0	0	0	0	0	0	0	0
OTU685	2	0	0	1	0	0	0	1	0	0	0	0	0	0	0	1	0	0	0	0	0	0	0	0	0	0	0	0	0	0	0	0	0	0	0	0	0	0	0	0
OTU686	4	1	0	1	1	2	0	1	0	2	1	0	0	0	1	0	0	1	1	2	0	0	0	1	1	1	0	5	0	1	0	2	1	2	1	1	1	1	0	3
OTU687	1	3	7	4	2	5	0	8	3	2	0	2	0	2	1	1	2	1	1	2	1	1	0	3	9	1	4	2	0	4	1	3	1	1	0	1	0	0	0	0
OTU688	0	0	0	0	0	0	0	0	0	0	0	1	0	0	0	0	0	0	0	0	0	0	0	0	0	0	0	0	0	0	0	1	0	0	0	0	0	0	0	0
OTU689	0	1	0	0	0	1	0	0	1	1	0	2	0	1	1	0	2	4	0	0	0	4	0	3	0	3	1	3	2	0	0	3	1	5	1	8	6	6	1	2
OTU690	0	0	0	0	16	0	34	0	20	0	3	0	7	0	10	1	0	0	0	0	0	0	1	0	0	0	0	0	1	0	11	0	1	0	2	0	0	0	6	0
OTU691	0	0	0	1	0	0	0	0	0	0	0	2	0	0	1	0	1	0	0	1	0	1	0	0	0	0	0	0	0	0	0	0	0	6	0	2	1	2	0	3
OTU692	3	0	0	0	0	0	0	2	0	0	0	0	0	0	0	0	1	0	0	2	1	1	0	4	0	1	1	0	0	1	0	2	0	1	0	2	1	1	0	0
OTU693	0	0	0	0	0	0	0	0	0	0	0	0	0	0	0	1	0	0	0	0	0	0	0	1	0	0	1	1	0	1	0	0	1	0	1	0	0	2	0	0
OTU694	0	0	0	0	2	0	31	0	22	0	6	0	29	0	11	1	0	0	0	0	0	0	3	0	0	0	0	0	6	1	27	0	0	0	0	0	0	0	0	0
OTU695	0	0	3	0	1	1	0	2	2	2	0	1	0	0	0	2	0	1	1	0	0	0	0	1	0	0	1	3	3	2	0	1	2	0	1	1	0	0	2	0
OTU696	2	4	2	3	1	7	4	1	1	1	0	1	0	0	0	1	0	0	1	0	0	1	3	1	0	0	0	0	0	1	3	0	0	0	0	0	0	0	0	0
OTU697	0	0	0	0	0	0	0	0	0	0	0	0	1	0	0	0	0	0	0	0	0	0	0	0	0	0	0	0	0	0	6	0	0	0	0	0	0	0	0	0
OTU698	0	2	1	0	3	0	0	0	0	0	0	0	1	0	0	0	0	0	0	0	0	0	0	0	2	3	2	2	0	1	0	1	0	1	3	0	0	0	1	2
OTU699	0	0	0	0	0	0	0	0	0	0	0	0	0	0	1	0	0	1	0	0	0	0	0	2	0	0	0	0	0	0	0	2	0	0	0	0	0	0	0	2
OTU700	5	1	2	0	2	2	0	6	0	0	0	1	0	0	1	1	0	4	0	3	4	1	0	2	1	5	5	3	1	2	0	2	0	2	6	1	1	2	0	3
OTU701	13	10	11	9	3	23	0	15	23	10	2	9	3	35	3	14	9	10	5	8	15	10	2	9	11	10	7	4	12	21	2	10	3	7	6	2	3	3	1	1
OTU702	0	0	0	0	0	0	2	0	1	0	0	0	0	0	1	3	0	0	0	0	0	0	0	0	0	0	0	0	0	0	1	0	1	0	0	0	0	0	0	0
OTU703	1	1	0	0	0	0	0	0	0	1	0	0	0	0	0	0	0	0	0	1	2	2	0	2	1	2	0	0	0	1	1	1	1	0	0	1	1	0	1	0
OTU704	0	0	0	0	1	0	0	0	0	0	0	0	1	1	0	0	0	0	0	0	0	0	0	0	0	0	0	0	0	0	0	0	0	0	0	0	0	0	0	0
OTU705	0	0	0	0	0	0	0	1	0	0	0	1	0	0	0	0	0	0	0	0	0	0	0	0	0	0	0	0	0	0	0	0	0	0	0	0	0	0	0	0
OTU706	0	0	0	0	0	0	0	0	0	0	0	2	0	0	0	0	0	0	0	0	0	0	0	0	0	0	0	0	0	0	0	0	0	0	0	2	4	0	0	2
OTU707	0	1	2	0	0	1	0	1	0	1	0	0	0	0	0	0	0	0	3	0	8	1	0	1	1	1	6	3	9	8	0	1	0	0	0	0	0	0	0	0
OTU708	4	11	6	5	0	8	0	7	3	3	0	3	0	0	0	0	0	2	3	0	4	3	1	2	1	1	1	0	0	0	0	1	0	1	1	1	1	0	1	0
OTU709	0	0	0	0	2	0	0	0	0	0	0	0	0	0	0	0	0	0	0	0	0	0	0	0	0	0	0	0	0	0	0	0	0	0	0	0	0	0	0	0
OTU710	0	0	1	0	0	0	0	1	0	0	0	0	0	0	0	0	0	0	0	0	0	0	0	0	0	0	0	0	0	0	0	0	0	0	1	0	0	0	3	0
OTU712	0	0	0	0	0	0	0	0	0	1	0	0	0	0	0	0	0	0	0	0	3	0	2	0	0	0	0	0	0	0	0	0	0	0	1	0	0	0	6	0
OTU713	12	58	66	55	38	76	1	37	8	18	6	20	18	33	5	44	7	12	17	20	12	11	46	16	16	12	25	17	20	17	8	22	14	9	14	5	6	2	6	3
OTU714	6	10	8	2	1	13	0	12	0	1	0	4	0	5	0	2	0	0	0	0	0	0	0	0	0	0	2	1	0	1	0	0	0	0	0	0	0	0	0	0
OTU715	1	0	0	3	0	0	0	1	1	1	0	0	0	0	0	0	0	1	0	0	0	1	0	0	0	0	1	0	1	1	1	2	0	0	1	0	0	0	1	0
OTU716	6	4	0	1	0	1	0	4	4	4	0	2	0	0	0	1	1	1	0	0	0	1	0	2	2	0	0	0	0	0	0	0	0	0	0	0	0	0	0	0
OTU717	4	5	4	3	3	5	1	2	6	4	0	2	1	6	2	3	0	0	0	0	0	0	0	0	0	1	0	1	0	0	1	0	0	0	0	0	0	0	0	0
OTU718	56	63	58	47	17	54	9	75	10	59	12	46	40	6	34	42	103	62	82	77	59	80	137	113	145	129	151	129	111	92	11	120	79	52	63	55	53	57	60	60
OTU719	0	0	0	0	0	0	0	0	0	0	0	1	0	0	0	0	0	0	0	0	0	0	0	2	0	2	0	0	0	1	0	0	0	0	1	0	2	0	2	0
OTU720	0	0	0	0	0	0	1	0	0	1	0	0	2	0	1	0	0	0	0	0	0	0	0	0	0	0	0	0	0	0	0	0	0	0	0	0	0	0	0	0
OTU721	0	0	0	0	0	0	0	0	0	0	0	0	0	0	0	0	0	0	0	0	0	0	0	0	0	0	0	0	0	0	0	0	0	1	0	0	2	0	0	0
OTU722	4	1	1	8	0	3	0	4	14	11	0	4	1	15	5	0	12	12	46	7	36	21	17	28	15	17	6	8	6	18	1	17	2	4	3	9	14	4	1	4
OTU723	0	0	0	0	0	0	0	1	0	0	0	0	0	0	0	1	0	0	0	0	0	0	0	0	0	0	0	0	0	2	0	0	0	0	1	0	1	0	0	0
OTU724	0	0	0	0	0	0	0	0	0	0	0	1	0	0	2	0	1	0	0	2	0	1	0	1	0	0	0	0	0	0	0	0	0	5	0	3	4	1	0	3
OTU725	0	2	1	0	0	0	0	1	0	0	0	0	0	0	0	0	0	0	0	0	0	0	0	0	0	0	0	0	0	0	0	0	0	0	0	0	0	0	0	0
OTU726	0	0	0	0	0	0	0	0	0	0	0	0	0	0	0	0	0	0	0	0	0	0	2	0	0	0	0	0	1	1	1	0	0	0	0	0	0	0	0	0
OTU727	0	0	0	0	0	0	0	0	0	0	0	0	0	0	0	0	0	0	0	0	5	0	0	0	0	0	0	0	0	0	0	0	0	0	0	0	0	0	0	0
OTU729	1	4	3	2	1	1	0	4	1	5	0	1	0	3	0	1	0	1	0	1	0	0	6	0	0	2	2	4	0	2	3	2	8	0	5	5	1	7	19	2
OTU730	0	0	0	0	0	0	0	0	0	0	0	1	0	0	0	0	11	5	0	7	0	7	0	1	0	0	0	0	0	0	0	0	0	0	0	0	0	0	0	2
OTU731	0	0	0	0	0	0	1	0	0	0	0	0	4	0	0	0	0	0	0	0	0	0	0	0	0	0	0	0	0	0	1	0	1	0	0	0	0	0	0	0
OTU732	8	21	19	38	19	27	14	27	34	26	7	6	27	18	10	4	0	0	1	0	0	1	7	0	4	1	7	3	4	10	8	2	2	2	1	2	0	1	0	2
OTU733	1	0	0	1	0	0	0	0	0	0	0	0	0	0	0	0	0	0	0	0	0	1	0	0	0	0	0	0	0	0	0	0	0	0	0	0	0	0	0	0
OTU735	0	0	0	0	0	0	0	0	0	0	0	0	0	0	0	0	0	0	0	0	0	1	14	0	0	0	0	0	0	0	46	0	1	0	0	0	0	0	0	0
OTU736	2	1	4	0	2	1	0	2	0	2	0	4	0	2	2	0	6	5	12	22	3	13	8	14	15	5	9	9	4	6	1	11	4	11	3	7	6	6	0	5
OTU737	8	0	0	1	0	0	0	0	2	1	0	1	0	0	0	0	5	0	0	6	0	0	0	1	0	0	0	0	0	0	0	0	0	2	0	2	0	0	0	4
OTU738	0	0	0	0	0	0	0	0	0	0	0	0	0	0	0	0	3	2	2	1	0	0	0	1	0	1	0	0	0	0	0	0	0	0	0	1	2	1	0	1
OTU739	0	0	0	0	0	0	0	0	0	0	0	0	1	0	0	0	0	0	0	0	1	0	0	0	0	2	1	0	0	0	0	1	0	0	0	0	0	0	0	0
OTU740	0	0	0	0	0	0	0	0	0	0	0	0	0	0	0	0	0	1	0	0	0	0	0	0	0	0	0	0	0	0	0	0	0	1	0	4	1	0	0	3
OTU741	13	3	5	14	1	9	0	21	21	15	0	13	0	14	0	1	2	0	5	2	0	2	0	3	2	4	4	4	0	6	0	1	0	0	0	0	0	1	0	0
OTU742	1	1	0	0	0	0	0	0	0	0	0	2	0	1	0	6	0	0	1	1	0	0	0	0	10	4	12	3	10	5	4	8	1	1	0	0	0	0	0	0
OTU743	1	3	5	1	0	4	0	4	0	0	0	0	0	1	0	0	0	0	0	0	1	1	0	2	0	2	0	0	0	1	0	0	0	0	1	0	0	1	0	0
OTU744	0	0	0	0	0	0	0	0	0	0	0	0	0	0	0	0	0	0	0	0	0	1	0	0	0	0	0	0	0	0	0	0	0	0	0	0	0	0	0	0
OTU745	0	0	0	0	0	0	0	0	0	1	0	1	0	0	0	0	7	0	0	0	0	1	0	1	0	1	1	0	0	0	0	0	0	9	0	7	7	4	0	7
OTU746	0	0	0	0	3	0	0	0	0	0	0	0	0	0	0	3	0	0	0	0	0	0	0	0	0	0	0	1	0	1	2	0	0	0	0	0	0	0	0	0
OTU747	0	1	0	0	0	0	0	0	0	0	0	0	0	0	0	0	0	0	1	0	0	0	0	0	0	0	0	0	0	0	0	0	0	0	0	0	0	0	0	0
OTU748	0	0	0	1	0	0	0	0	0	0	0	0	0	0	0	0	0	0	0	1	0	0	0	0	0	0	0	0	0	0	0	0	0	0	0	0	2	1	0	2
OTU749	0	0	0	0	1	0	0	0	0	0	0	0	0	0	1	0	0	0	0	0	0	0	0	0	0	1	0	0	0	0	6	0	0	0	0	0	0	0	0	0
OTU750	0	0	0	0	0	1	0	0	0	1	0	2	0	0	2	0	13	5	9	5	3	4	0	7	1	1	0	0	0	0	0	1	1	5	3	11	3	7	2	3
OTU751	4	2	0	0	1	0	0	0	0	0	0	2	6	2	2	0	0	0	0	0	0	0	0	0	0	0	0	0	0	0	0	0	0	0	0	0	0	0	0	0
OTU752	0	0	0	0	0	0	4	0	0	0	0	0	0	0	0	0	0	0	0	0	0	0	0	0	0	0	0	0	0	0	0	0	0	0	0	0	0	0	0	0
OTU753	0	0	0	0	0	0	0	0	0	0	0	1	0	0	0	0	4	0	15	1	2	0	0	0	0	0	0	0	0	0	0	0	0	1	1	1	0	1	0	0
OTU754	0	0	1	0	0	0	0	0	0	0	0	1	0	1	0	0	0	0	0	0	0	0	0	0	0	0	0	0	0	0	0	0	0	0	0	0	0	0	0	0
OTU755	7	14	11	7	6	12	0	9	2	6	0	4	0	4	1	5	0	0	0	0	2	1	1	3	4	2	5	8	5	7	1	3	1	1	0	0	0	0	0	0
OTU756	0	0	0	1	0	0	0	0	0	0	0	0	0	0	0	0	0	0	0	0	0	0	0	0	0	0	0	0	0	0	0	0	0	2	0	2	1	0	0	0
OTU757	10	0	0	1	0	0	0	4	2	16	0	32	0	1	32	0	13	13	3	6	2	11	0	13	16	10	10	7	7	14	0	12	23	86	27	52	75	62	9	74
OTU758	0	0	1	0	0	0	0	0	0	1	0	0	2	0	0	1	0	0	0	0	0	0	1	0	1	1	0	0	1	1	0	0	0	0	2	0	0	0	1	0
OTU759	0	0	0	0	0	0	0	0	0	0	0	0	0	0	0	0	0	3	0	0	0	0	0	0	0	0	0	0	0	0	0	5	0	0	0	0	0	0	0	0
OTU760	0	0	0	0	0	0	0	0	0	0	0	1	0	0	0	0	11	4	1	5	1	9	2	2	4	6	5	0	1	2	0	3	0	1	4	4	0	1	2	10
OTU761	0	0	0	1	0	0	0	0	0	0	0	0	0	0	0	0	2	0	0	0	0	0	0	2	2	0	0	0	0	1	0	2	0	0	0	0	0	0	1	0
OTU762	0	0	0	0	1	0	4	0	2	2	4	0	3	0	4	0	0	0	0	0	1	1	10	0	4	3	2	4	6	4	9	5	8	1	1	1	1	1	2	2
OTU763	0	0	0	0	0	0	0	0	0	0	0	0	0	0	0	0	3	3	0	4	0	1	0	0	0	0	0	0	0	0	0	2	0	0	0	0	0	0	0	0
OTU764	0	0	1	0	1	0	0	0	0	0	0	0	0	0	0	0	0	0	0	0	0	0	0	0	0	0	1	0	1	0	0	0	0	1	1	3	0	0	0	0
OTU765	0	0	0	0	0	0	0	0	0	0	0	0	0	0	0	0	0	0	0	0	0	0	0	0	0	0	0	0	0	0	0	0	0	2	0	1	0	1	0	0
OTU766	1	0	0	0	0	4	0	0	0	1	0	0	0	0	0	0	0	1	2	1	3	3	0	1	3	0	0	2	0	1	0	0	1	0	1	2	2	2	0	0
OTU767	0	0	0	0	1	0	0	0	0	0	0	0	0	0	0	0	2	0	0	0	0	1	0	0	0	0	0	0	1	1	0	0	1	1	1	2	5	3	0	0
OTU768	0	0	0	0	8	0	16	0	5	0	10	0	30	1	18	0	0	0	0	0	0	0	0	0	0	0	0	0	0	0	0	0	0	0	0	0	0	0	0	0
OTU769	0	0	0	0	1	0	0	0	0	1	1	1	0	3	1	0	0	0	0	0	0	0	0	0	0	0	0	0	0	0	0	0	0	0	0	0	0	0	0	0
OTU770	10	5	8	7	0	5	0	8	0	4	1	20	0	1	10	6	63	29	28	67	17	26	3	53	24	94	65	81	80	30	0	36	5	14	11	12	25	56	4	32
OTU771	0	0	3	0	1	0	0	0	0	0	0	0	0	0	2	0	0	0	0	0	0	0	0	0	0	0	0	1	0	0	0	1	0	0	0	0	0	1	0	0
OTU772	1	0	1	1	0	1	0	1	0	3	0	0	0	1	0	0	0	0	0	0	0	0	0	0	0	0	0	0	1	0	0	0	0	1	0	0	0	0	0	0
OTU773	0	0	0	0	1	0	0	0	0	0	0	1	0	0	0	0	0	1	0	0	2	0	20	0	0	0	0	0	0	0	3	1	0	0	1	0	0	0	0	0
OTU774	0	0	1	0	0	0	4	0	0	0	0	0	4	0	1	7	0	0	0	0	0	0	4	0	1	0	0	2	2	2	1	2	0	0	1	0	0	1	0	0
OTU775	0	0	0	0	1	0	0	0	0	1	0	1	0	1	0	0	0	0	0	0	0	0	1	1	0	0	0	0	0	0	0	0	0	0	0	0	0	0	0	0
OTU776	0	1	5	0	3	0	5	1	2	2	2	0	4	1	1	3	0	0	0	0	0	0	0	0	2	0	0	1	2	0	8	0	5	0	1	0	1	1	2	2
OTU777	0	0	0	0	0	0	0	0	0	2	0	0	0	0	0	0	0	0	0	0	0	0	0	0	0	0	0	0	0	0	0	0	6	0	4	0	0	0	1	0
OTU778	0	0	0	0	0	0	0	0	0	0	0	0	0	0	0	0	0	0	0	0	0	0	1	0	0	0	0	0	0	0	0	0	0	0	1	0	0	0	0	0
OTU779	4	1	0	3	0	1	0	4	4	27	0	123	0	7	142	0	77	112	57	159	24	109	6	110	22	21	13	36	17	24	1	31	28	216	40	285	358	133	24	210
OTU780	0	0	0	0	3	0	16	0	5	0	5	1	6	0	7	0	0	0	0	0	0	0	4	0	1	1	0	1	1	0	5	0	1	0	1	0	0	0	0	0
OTU781	0	0	0	0	0	0	0	0	0	0	0	0	0	0	0	1	0	1	0	0	0	0	0	0	0	0	0	0	1	0	0	3	0	1	1	1	0	1	1	0
OTU782	6	1	4	1	0	0	0	16	1	3	0	11	2	0	3	1	8	3	2	5	6	3	2	5	2	5	5	1	4	1	0	9	3	9	10	4	6	6	1	13
OTU783	0	0	0	0	0	0	0	0	1	1	0	0	0	0	0	0	0	0	0	0	0	0	0	0	0	0	0	0	1	0	0	0	0	0	0	0	0	0	1	0
OTU784	0	0	0	1	0	0	1	0	1	0	0	0	2	0	1	0	0	0	0	0	0	0	0	0	0	0	0	0	0	0	0	0	0	0	0	0	0	0	0	0
OTU785	13	3	2	14	0	5	0	4	3	4	0	7	0	2	10	13	32	19	5	17	2	20	0	19	13	7	12	0	5	1	1	8	0	15	3	13	25	20	0	13
OTU786	0	0	0	0	0	0	0	0	0	0	0	0	0	0	0	0	2	0	0	1	2	1	0	0	0	0	0	0	0	0	0	0	0	0	0	0	0	1	0	0
OTU787	0	0	0	0	0	0	0	0	0	0	0	0	0	0	0	0	0	0	0	0	8	0	0	0	0	0	0	0	0	0	0	0	0	0	0	0	0	0	0	0
OTU788	0	0	2	0	0	0	1	1	0	0	2	0	2	0	3	0	0	0	0	0	0	0	2	0	0	1	4	1	1	0	3	2	0	0	0	0	0	2	2	0
OTU789	5	27	10	22	1	24	0	25	5	9	0	4	0	13	1	2	2	1	0	0	0	0	2	1	4	8	5	10	4	1	0	6	5	2	1	1	0	3	2	0
OTU790	0	0	0	0	0	0	0	0	0	0	0	0	0	0	0	0	5	0	0	0	0	0	0	0	0	0	0	0	0	0	0	0	0	0	0	0	0	0	0	0
OTU791	0	0	0	0	0	0	0	0	0	0	0	0	0	0	0	0	0	2	0	1	0	0	0	0	0	0	0	0	0	0	0	0	0	1	0	0	0	1	0	1
OTU792	1	0	0	0	0	0	0	0	4	0	0	0	0	0	1	0	0	0	0	1	0	0	0	0	0	0	0	0	0	0	0	0	0	0	0	0	1	0	0	2
OTU793	0	0	0	0	0	0	7	0	5	1	0	0	5	0	1	0	0	0	0	0	0	0	1	0	0	0	1	0	0	0	1	0	0	0	0	0	0	0	0	0
OTU795	1	0	0	0	0	0	0	0	0	2	0	1	1	0	0	0	0	0	0	0	2	0	2	0	0	0	0	0	1	0	0	0	11	0	2	0	1	0	10	0
OTU796	0	0	0	0	0	0	0	0	0	1	0	0	0	0	0	0	0	0	0	0	0	0	0	0	0	0	0	2	0	0	0	0	1	0	0	0	0	0	0	0
OTU797	11	5	0	8	0	4	0	7	4	10	1	69	0	5	60	2	53	51	21	50	8	29	0	26	10	12	8	7	6	9	0	15	21	132	35	160	179	67	27	94
OTU798	0	0	0	0	0	0	0	0	0	0	0	0	0	0	0	0	0	0	0	0	0	0	0	0	0	0	0	0	0	0	0	0	0	0	0	0	0	0	3	0
OTU800	0	0	0	0	0	0	0	0	0	0	0	0	0	0	0	0	0	1	0	0	0	0	0	0	0	1	1	1	0	1	0	1	0	0	0	0	0	0	2	0
OTU801	0	1	2	1	4	0	0	2	0	0	0	2	0	3	0	3	0	0	0	0	0	0	0	0	0	0	0	0	1	0	0	0	0	0	0	0	0	0	0	0
OTU802	0	0	0	0	0	0	0	0	0	0	0	0	0	0	0	0	0	0	0	0	0	0	0	1	0	0	0	0	0	0	0	0	0	0	0	0	0	0	0	0
OTU804	0	0	2	1	1	1	0	0	0	1	0	1	0	1	1	0	0	1	3	0	0	0	0	1	0	1	0	1	2	0	0	0	0	0	0	0	0	1	0	0
OTU805	0	0	0	1	0	0	0	0	0	0	0	0	0	0	0	0	2	1	1	0	0	1	0	0	0	0	0	0	0	0	0	0	0	0	0	0	0	0	0	0
OTU806	17	37	33	39	14	29	3	22	3	9	2	10	3	40	1	20	4	1	4	4	11	0	18	3	1	3	8	15	6	5	0	3	12	0	17	0	0	2	8	0
OTU807	1	2	4	2	8	0	4	2	2	2	1	0	1	0	0	10	0	0	0	0	2	0	2	0	5	3	6	3	3	0	2	0	2	0	6	0	0	0	2	0
OTU808	0	0	0	0	2	0	0	0	0	0	0	0	0	0	0	0	0	0	0	0	1	0	0	0	0	0	0	0	0	0	0	0	0	0	0	0	0	0	0	0
OTU809	0	0	0	1	0	0	0	0	1	1	0	0	0	0	0	0	0	0	0	0	0	0	0	0	0	0	0	0	0	0	0	0	0	0	0	0	0	0	0	0
OTU810	0	1	1	0	0	1	0	0	0	0	0	0	8	2	1	0	0	0	0	0	0	0	0	0	0	0	0	0	0	0	0	0	0	0	0	0	0	0	0	0
OTU811	3	1	0	0	1	2	0	1	0	2	0	2	1	0	3	4	2	14	11	8	13	11	0	25	4	4	1	3	1	3	0	1	0	3	3	8	3	14	1	3
OTU812	0	0	0	0	0	0	23	0	0	0	1	0	2	0	0	0	0	0	0	0	0	0	2	0	0	0	0	1	2	0	0	0	0	0	0	0	0	0	0	0
OTU813	3	0	0	0	0	0	0	0	0	0	0	0	0	0	0	0	0	0	0	0	0	0	0	0	0	0	0	0	0	0	0	1	0	0	0	0	0	0	0	0
OTU814	0	0	0	0	0	0	0	0	0	0	0	0	0	0	0	0	0	2	0	1	0	1	0	1	0	0	0	0	0	0	0	0	0	1	0	2	0	1	0	8
OTU815	0	0	0	0	0	0	0	0	0	0	0	0	0	0	0	0	2	0	0	2	0	0	1	0	0	1	1	0	0	0	0	0	0	0	0	0	0	0	0	0
OTU816	0	0	0	0	0	0	2	0	0	0	0	0	0	0	1	0	0	0	0	0	0	0	0	0	0	0	0	0	0	0	0	0	0	0	0	0	0	0	0	0
OTU817	0	0	0	0	0	0	0	0	0	0	0	0	0	0	7	0	0	0	0	0	0	0	0	0	0	0	0	0	0	0	0	0	0	0	0	0	0	0	0	0
OTU818	1	0	2	0	0	0	0	0	0	2	0	0	0	0	0	6	0	1	0	0	0	1	0	0	6	5	3	6	1	1	0	1	5	2	1	2	0	2	2	5
OTU819	0	0	0	0	0	0	0	0	0	0	0	0	0	0	0	0	0	0	0	0	1	0	0	0	0	0	0	0	0	0	0	0	0	0	1	0	0	0	0	0
OTU820	0	0	0	0	1	0	3	0	1	0	2	0	2	0	0	1	0	0	0	0	0	0	0	2	0	0	0	0	1	2	1	1	1	0	0	0	0	0	0	0
OTU821	5	1	4	4	0	10	0	12	0	1	0	2	0	1	0	0	7	2	2	4	2	1	0	2	1	3	6	1	0	0	0	7	0	2	1	2	1	2	1	0
OTU822	6	0	1	0	0	0	0	4	1	2	0	1	0	0	0	0	0	0	0	0	0	0	0	0	1	0	1	1	1	0	0	2	0	0	0	0	0	0	0	0
OTU823	0	0	0	0	0	0	0	0	0	0	0	0	0	0	0	0	0	0	0	0	5	0	0	0	0	0	0	0	0	0	0	0	0	0	0	0	0	0	0	0
OTU824	0	0	0	0	0	0	0	0	0	1	0	0	0	0	0	0	0	0	0	1	1	0	0	0	0	0	0	0	0	0	0	0	0	0	0	0	0	0	0	0
OTU825	0	0	1	0	2	0	2	0	3	0	0	0	2	0	0	0	0	0	0	0	0	0	0	0	0	0	1	0	0	0	9	1	0	0	0	0	0	0	0	0
OTU826	0	1	7	0	2	3	1	3	0	0	1	0	2	3	2	3	2	0	0	0	0	0	4	1	0	0	0	1	0	2	1	1	0	0	1	0	0	1	0	0
OTU827	0	0	0	0	0	0	0	0	0	2	0	0	0	0	0	0	0	0	0	1	0	0	0	0	0	0	0	0	0	1	0	2	2	0	1	5	2	4	0	3
OTU828	0	0	0	0	0	0	0	0	0	0	3	0	3	0	1	0	0	0	0	0	0	0	0	0	0	0	0	0	2	0	1	0	0	0	0	0	0	0	0	0
OTU829	0	0	0	0	0	0	2	0	0	0	0	0	0	0	1	0	0	0	0	0	0	0	0	0	0	0	0	0	0	0	0	0	0	0	0	0	0	0	0	0
OTU830	0	0	0	0	1	0	0	0	0	0	0	1	3	0	2	1	0	0	0	0	1	0	0	0	0	1	2	1	0	0	0	1	0	0	2	0	0	2	1	0
OTU831	0	0	0	0	0	0	0	0	0	0	0	0	0	0	0	0	0	0	0	0	16	0	0	0	0	0	0	0	0	0	0	0	0	0	0	0	0	1	0	0
OTU832	0	0	0	0	6	0	2	0	0	0	0	0	0	0	0	0	0	0	0	0	0	0	0	0	0	0	0	0	0	0	0	0	0	0	0	0	0	0	0	0
OTU834	0	0	0	0	0	0	0	0	0	0	0	1	0	0	0	0	0	0	0	0	0	0	0	0	0	0	0	0	0	0	0	0	0	3	0	2	1	0	0	1
OTU835	0	0	0	0	3	0	0	0	0	0	0	0	0	0	0	0	0	0	0	0	0	0	0	0	0	0	0	0	0	0	0	0	0	0	0	0	0	0	0	0
OTU837	2	0	0	1	0	0	0	0	0	0	0	0	0	0	0	0	0	0	0	0	0	2	0	0	0	0	0	0	0	0	0	0	0	0	0	0	0	0	0	0
OTU838	0	0	0	0	0	0	0	0	0	7	0	15	0	0	10	0	3	3	3	5	4	4	0	0	0	0	0	1	0	2	0	0	10	29	13	31	29	44	9	61
OTU839	0	0	0	1	0	0	0	0	0	0	0	0	0	0	0	0	1	1	0	0	0	0	0	0	0	1	2	0	1	0	0	1	0	0	0	0	0	0	0	0
OTU840	1	1	0	0	0	1	0	0	0	0	0	0	0	0	0	0	1	0	0	2	2	0	0	1	0	1	0	1	0	0	0	0	0	0	0	0	0	0	0	0
OTU841	0	0	0	0	0	0	0	0	0	0	0	1	0	0	0	1	2	2	3	0	0	0	0	2	0	5	2	1	0	0	0	4	2	0	1	0	2	1	0	0
OTU843	0	0	0	0	0	0	0	0	0	0	0	0	0	1	0	0	0	0	0	0	0	0	0	0	0	0	0	0	0	0	0	0	0	0	0	0	0	0	0	0
OTU844	0	0	0	0	0	0	0	0	0	0	0	2	0	0	0	0	0	0	0	1	1	0	0	1	0	0	3	1	0	2	0	0	0	0	0	0	0	0	0	0
OTU845	10	7	2	2	1	1	0	9	3	4	0	6	0	1	6	2	2	6	0	6	0	6	0	3	2	1	0	0	3	1	0	1	0	7	1	9	16	5	0	6
OTU846	0	0	0	0	0	0	0	0	0	0	0	0	0	0	0	0	0	0	0	0	0	0	0	0	0	0	0	0	0	0	0	0	0	2	0	1	0	1	0	0
OTU847	0	0	0	0	0	1	0	0	0	1	0	0	0	1	0	0	0	0	0	0	0	0	0	0	0	0	0	0	0	0	0	1	3	0	1	0	0	0	0	0
OTU848	0	1	0	1	0	1	0	0	0	1	0	1	0	0	1	0	2	1	0	0	0	0	0	0	0	0	0	0	0	0	0	1	0	1	0	0	1	0	0	1
OTU849	1	0	2	1	5	0	2	2	0	1	0	1	1	0	3	5	0	5	1	2	2	0	1	3	2	8	13	10	9	11	4	6	1	3	15	1	3	4	6	5
OTU850	0	0	0	1	2	1	3	0	3	0	0	3	10	2	2	6	0	0	0	0	0	0	1	0	0	0	0	0	0	0	0	1	0	0	0	0	0	0	0	0
OTU851	0	0	0	0	0	0	0	0	0	0	0	0	0	0	0	0	0	0	0	0	1	0	0	0	0	0	1	0	2	1	0	0	0	0	1	0	0	0	0	0
OTU852	0	5	20	0	32	3	9	11	7	3	0	15	4	9	0	9	0	0	0	0	1	0	3	1	1	4	2	3	0	3	1	1	0	0	0	0	0	0	0	0
OTU853	24	41	12	24	4	32	2	24	19	13	1	14	7	15	5	6	30	28	34	25	17	30	9	44	55	46	33	46	17	56	2	45	12	10	14	8	9	7	11	11
OTU854	0	0	0	0	0	0	0	0	0	1	0	0	0	0	0	0	0	0	0	0	0	0	0	0	0	0	0	0	0	0	6	0	0	0	0	0	0	0	0	0
OTU855	0	0	0	0	0	0	0	0	0	0	0	0	0	0	0	0	0	0	0	0	0	2	0	0	0	0	0	0	0	0	0	0	0	0	0	0	0	0	0	0
OTU856	1	0	0	0	2	4	1	1	2	1	1	0	3	1	1	2	0	0	0	0	0	0	1	0	0	0	0	0	0	0	0	0	1	1	0	0	0	0	1	0
OTU858	0	2	0	0	0	0	0	0	0	1	0	0	0	0	0	0	0	0	0	0	0	0	0	0	0	0	0	0	0	0	0	0	0	0	0	1	1	0	0	0
OTU859	0	0	0	0	0	0	1	0	0	0	2	0	0	0	0	1	0	0	0	0	0	0	0	0	0	1	0	0	0	0	3	0	1	0	0	0	0	0	0	0
OTU860	0	0	0	0	0	0	0	0	0	0	0	2	0	0	0	0	1	0	1	0	1	2	1	0	0	1	0	1	0	0	0	1	0	3	1	0	0	2	0	0
OTU861	0	0	0	0	0	0	0	0	0	0	0	0	0	0	0	0	0	0	0	0	0	0	0	1	3	1	4	4	0	2	0	2	0	0	0	0	0	0	0	0
OTU862	0	2	1	0	0	0	0	0	0	0	0	0	2	0	0	1	0	0	0	0	0	0	1	0	0	1	2	4	0	1	0	0	3	0	0	0	0	1	0	0
OTU863	0	0	0	0	0	0	0	0	0	0	0	0	0	0	0	0	0	0	0	0	0	0	0	0	0	1	0	0	0	0	0	0	0	0	2	0	0	0	0	0
OTU864	0	0	4	1	0	1	0	1	0	0	0	0	2	0	1	0	0	0	0	0	0	0	0	0	0	0	0	0	0	0	0	0	0	0	0	0	0	0	0	0
OTU865	0	0	0	0	0	0	2	0	2	0	0	0	2	0	0	1	0	0	0	0	0	0	0	0	0	1	0	0	0	1	0	0	0	0	0	0	0	0	1	0
OTU866	0	0	0	0	1	0	1	0	2	1	0	0	0	0	1	0	0	0	0	0	0	0	1	0	0	0	0	0	2	0	3	2	0	0	0	0	0	0	0	0
OTU867	1	0	0	0	0	0	0	1	0	0	0	0	0	0	0	1	0	0	0	0	0	0	0	0	0	0	0	0	0	0	0	0	0	0	0	0	0	0	0	0
OTU868	4	1	0	0	0	0	0	0	3	1	0	0	0	2	0	0	0	0	0	0	0	0	0	0	0	0	0	0	0	0	0	0	0	0	0	0	0	0	0	0
OTU869	0	0	0	0	0	0	0	0	0	0	0	0	0	0	0	0	0	0	0	1	0	0	0	0	0	0	0	0	0	0	0	0	0	0	0	0	0	0	0	1
OTU870	0	0	0	0	0	0	0	0	0	0	0	2	0	0	2	0	2	1	0	1	0	0	0	1	1	0	0	0	0	0	0	0	0	0	0	0	0	1	0	2
OTU871	0	3	4	3	0	3	0	3	0	0	0	0	0	0	0	0	0	0	0	0	0	0	0	0	0	0	3	0	0	0	2	0	4	0	1	0	0	1	0	0
OTU872	0	0	0	0	0	0	0	1	0	0	0	0	0	0	0	0	0	0	0	0	0	1	0	0	0	0	0	0	0	0	0	0	0	0	0	0	0	0	0	0
OTU873	0	0	0	0	0	0	0	0	0	0	0	2	0	0	1	0	0	0	0	0	0	1	0	0	0	0	0	1	1	2	0	0	1	0	0	1	1	0	1	0
OTU876	0	0	0	0	0	0	0	0	0	0	0	1	0	2	0	3	0	0	0	0	0	0	0	0	0	0	0	0	0	0	0	0	0	0	0	0	0	0	0	0
OTU877	0	0	0	0	1	0	0	0	0	0	0	0	0	0	0	0	0	0	1	0	0	0	0	0	0	0	0	0	0	0	0	0	0	0	0	0	0	0	0	0
OTU878	0	0	0	0	0	0	0	0	0	0	2	0	1	0	0	2	0	1	0	0	0	0	3	0	0	1	0	1	1	1	0	0	0	0	0	0	0	0	0	0
OTU879	0	0	0	0	0	0	0	0	0	0	0	0	0	0	0	0	2	2	0	3	0	1	0	0	0	0	0	0	0	0	0	0	0	1	0	0	1	2	0	0
OTU880	1	0	0	1	0	0	0	1	0	1	0	0	0	1	1	0	5	0	0	0	0	2	0	0	4	2	1	1	2	0	0	4	2	0	2	1	1	3	1	2
OTU881	2	0	7	0	5	2	0	1	0	0	6	0	0	2	2	20	1	2	1	0	1	1	0	0	6	5	2	2	1	1	2	2	0	0	0	0	0	0	0	0
OTU882	0	0	0	0	0	0	0	0	0	0	0	0	0	0	0	0	0	0	0	0	0	0	1	1	1	0	0	0	0	1	0	0	1	0	0	0	0	0	0	0
OTU883	2	2	4	3	0	1	0	2	0	2	0	0	0	0	4	0	9	6	4	7	2	6	4	11	8	12	15	7	3	11	0	9	1	2	4	6	4	2	1	1
OTU885	0	1	0	0	5	0	0	1	0	0	4	2	2	0	2	1	0	0	0	0	1	0	0	0	2	0	1	2	2	1	1	0	0	0	0	0	0	1	1	0
OTU887	0	0	0	0	0	0	2	0	0	0	0	0	0	0	0	0	0	0	0	0	0	0	0	0	0	0	0	0	0	0	0	0	0	0	0	0	0	0	0	0
OTU888	0	0	0	0	0	0	0	0	0	0	0	0	0	0	0	0	0	0	0	0	1	0	0	0	0	0	0	0	0	0	0	0	0	0	0	0	0	0	0	0
OTU889	0	0	0	0	0	0	0	0	0	0	0	1	0	0	1	0	0	0	0	0	0	0	0	0	0	0	0	0	1	0	0	0	0	2	0	3	1	1	0	4
OTU890	0	0	0	0	0	0	1	1	0	0	0	1	0	0	0	0	0	0	1	1	0	0	0	0	0	1	0	0	0	1	0	0	0	0	0	0	0	0	0	0
OTU891	0	2	6	0	4	0	4	1	2	0	1	0	0	0	4	2	0	0	0	0	1	0	0	0	0	0	0	0	0	0	0	0	0	0	0	0	0	0	0	0
OTU892	0	0	0	0	0	0	0	0	0	0	0	0	0	0	0	0	0	8	0	2	0	1	0	0	0	0	0	0	0	0	0	0	0	0	0	0	0	0	0	0
OTU893	0	0	0	0	0	0	0	0	0	0	0	0	0	0	0	0	0	0	2	0	0	0	0	0	0	0	0	0	0	0	0	0	0	0	0	0	0	0	0	0
OTU894	2	1	2	2	2	3	0	4	1	1	0	0	2	1	1	1	1	2	0	4	0	1	1	2	1	0	2	4	1	0	0	1	1	1	0	1	3	0	0	0
OTU895	0	0	0	0	0	0	1	0	0	0	0	1	1	0	0	0	0	0	0	0	0	0	1	0	0	0	0	0	0	0	0	0	0	0	0	0	0	1	0	2
OTU896	0	0	0	0	0	0	2	0	0	0	0	0	1	0	0	0	0	0	0	0	0	0	0	0	0	0	0	0	0	0	0	0	0	0	0	0	0	0	0	0
OTU897	1	3	0	0	0	2	0	0	0	0	0	1	0	1	0	1	0	0	0	2	0	0	0	0	0	1	0	2	1	0	0	0	0	6	0	1	0	1	0	0
OTU898	0	0	0	0	0	0	0	0	0	0	0	0	0	0	0	0	0	0	0	0	0	0	0	0	0	0	0	0	0	0	0	0	0	0	3	0	0	0	0	0
OTU900	0	0	0	0	0	0	0	0	0	9	0	0	0	0	1	0	0	3	2	1	1	0	2	2	3	1	4	2	0	3	0	0	15	1	8	5	2	7	8	8
OTU901	2	0	0	0	0	0	0	0	0	0	0	2	0	0	1	0	2	0	0	1	0	2	0	0	0	0	0	0	0	0	0	0	0	6	0	1	2	0	0	1
OTU902	0	0	0	1	3	0	0	0	0	1	0	1	3	1	0	2	0	1	1	1	1	0	0	0	0	1	1	1	3	0	0	5	0	0	0	1	1	0	1	0
OTU903	0	0	1	0	0	0	0	1	0	0	0	4	0	0	4	0	0	1	0	0	2	2	0	1	0	0	0	1	0	0	0	1	1	5	2	3	4	0	0	3
OTU904	1	4	9	1	12	2	5	0	1	6	6	3	10	11	7	16	0	0	0	0	0	0	0	0	3	2	2	0	3	2	4	4	4	2	4	1	0	1	4	1
OTU905	0	0	0	0	1	0	0	0	0	0	0	0	0	0	0	0	0	0	0	0	0	0	2	0	0	1	1	1	0	1	1	0	1	0	0	0	0	0	0	0
OTU906	0	0	0	0	0	0	0	0	0	0	0	0	0	0	0	0	0	0	0	0	0	0	0	1	0	0	1	0	0	1	0	1	1	0	0	0	1	0	0	0
OTU907	1	1	1	3	0	1	0	3	0	1	0	1	0	0	0	0	0	0	1	0	0	0	7	6	1	1	0	1	0	0	2	2	5	0	2	0	1	1	0	0
OTU908	0	0	7	1	1	0	1	3	0	1	2	2	8	0	3	6	7	2	3	2	2	3	1	1	10	2	2	0	7	2	33	9	1	4	1	6	1	1	0	3
OTU909	0	0	0	0	0	0	0	0	0	0	0	4	0	0	0	0	0	0	0	0	0	0	0	0	0	0	0	0	0	0	0	0	6	4	3	8	2	11	16	13
OTU910	1	0	0	0	0	0	0	0	0	0	0	1	0	0	0	0	4	5	0	4	0	2	0	3	2	2	1	0	0	0	0	0	0	0	1	1	2	1	0	2
OTU911	3	0	0	0	0	0	0	0	0	0	0	4	0	0	0	0	17	8	2	9	3	4	0	4	0	0	0	0	0	0	0	0	1	4	0	4	4	7	0	8
OTU912	0	0	0	1	0	0	0	0	0	0	0	0	0	0	1	0	0	2	0	0	0	0	0	0	0	0	0	0	0	0	0	0	0	0	1	0	0	1	0	0
OTU913	0	2	6	1	25	0	11	0	2	2	5	4	113	0	24	13	0	2	0	0	1	0	2	1	5	3	3	0	4	4	39	9	2	0	1	1	1	5	29	3
OTU914	0	1	1	1	1	2	0	0	0	0	1	1	1	0	0	3	0	0	1	0	1	0	1	1	0	2	5	2	2	3	0	2	1	1	1	0	1	0	0	1
OTU915	0	0	0	0	0	0	0	0	0	0	0	0	0	0	0	0	0	0	0	0	0	0	0	0	0	1	0	3	0	1	1	0	4	0	0	0	0	0	2	0
OTU916	0	0	0	0	0	0	0	0	0	0	0	1	0	0	0	0	0	0	0	0	0	0	0	0	0	0	0	0	0	0	0	0	0	0	0	4	0	0	0	0
OTU917	0	0	0	0	1	0	2	0	0	0	0	0	0	0	0	0	0	1	0	0	0	0	1	0	1	1	2	1	3	3	0	1	0	0	0	0	0	0	0	0
OTU918	0	0	0	0	6	0	1	2	3	2	3	0	15	0	4	1	4	0	0	1	3	0	3	1	0	7	9	10	31	3	3	1	6	1	14	0	0	1	6	0
OTU919	0	0	0	0	0	0	0	0	1	0	0	0	0	0	0	1	0	0	0	0	141	0	0	0	0	0	0	0	0	0	0	0	0	0	0	0	0	0	0	0
OTU920	9	0	0	6	0	0	0	0	2	4	0	0	0	1	1	0	9	29	1	19	3	21	1	2	0	0	0	0	0	0	0	1	0	1	0	0	0	0	0	0
OTU921	0	0	0	0	0	0	14	0	7	0	1	0	7	0	0	1	0	0	0	0	0	0	0	0	0	0	0	0	0	0	6	0	0	0	0	0	0	0	0	0
OTU922	0	0	0	0	0	0	0	0	0	2	0	1	0	1	0	0	0	2	0	0	0	0	0	0	2	1	0	0	0	0	0	1	2	0	0	1	0	1	2	0
OTU923	0	0	0	0	1	0	0	0	0	2	0	1	0	0	2	0	0	0	0	0	0	0	0	0	0	0	0	0	0	0	0	0	1	0	3	0	0	0	1	0
OTU924	0	0	0	0	0	0	0	0	0	0	0	0	0	0	0	0	0	0	0	0	0	1	0	0	0	0	0	0	1	0	0	0	1	0	0	0	0	0	0	0
OTU925	239	452	141	180	150	197	53	178	103	249	37	121	131	267	97	140	40	79	182	74	66	76	117	86	119	118	73	148	71	135	32	117	204	65	309	84	76	79	173	101
OTU926	1	1	0	0	0	1	0	2	1	4	0	1	0	2	1	0	1	0	1	0	0	0	0	0	0	0	0	0	0	0	0	0	0	0	1	0	0	2	0	4
OTU927	0	2	0	0	0	0	0	0	0	3	0	0	0	1	0	0	0	0	0	0	0	1	1	0	1	0	0	0	1	0	0	0	1	0	5	0	0	0	0	0
OTU928	0	0	0	0	0	0	0	0	0	0	0	0	0	0	0	1	0	0	0	0	0	0	0	0	0	0	0	0	0	0	0	0	0	0	0	0	0	0	0	0
OTU929	0	0	0	0	0	0	0	0	0	0	0	0	0	0	0	0	0	0	0	0	0	0	0	0	0	0	0	0	1	0	0	0	0	0	0	1	1	0	1	0
OTU930	5	0	0	2	0	0	0	2	1	3	0	0	0	3	0	0	0	0	0	0	0	0	0	0	0	0	0	0	0	0	0	0	0	0	0	0	0	0	0	0
OTU931	3	1	0	0	0	0	0	0	0	1	0	0	0	2	0	0	0	1	0	0	3	0	0	0	4	4	1	0	1	0	0	1	0	0	0	0	0	0	0	0
OTU932	0	0	0	0	0	0	0	0	0	0	0	0	0	0	0	0	5	5	2	7	1	7	0	3	1	0	0	2	0	1	0	1	0	0	0	1	0	1	0	0
OTU933	0	0	0	0	0	0	0	0	0	0	0	0	0	0	0	0	0	0	0	0	0	0	0	3	0	0	0	0	0	0	0	0	0	3	0	1	2	5	0	1
OTU934	0	0	0	0	0	0	0	0	0	10	1	0	5	0	5	0	0	0	0	0	1	0	0	0	0	0	2	2	0	0	4	0	9	0	51	0	0	0	9	0
OTU935	0	0	0	0	0	0	0	0	0	0	0	1	0	0	0	0	0	0	0	0	0	0	0	0	0	0	0	0	0	0	0	0	0	0	0	0	0	0	0	0
OTU936	3	7	14	7	3	2	0	2	0	3	2	5	0	0	0	4	0	1	0	0	0	3	1	2	5	7	6	5	4	5	0	5	0	1	1	1	1	4	3	3
OTU937	0	0	0	0	0	0	1	0	0	0	0	0	1	0	0	1	0	0	0	0	0	0	0	0	0	4	3	0	4	0	0	1	0	0	0	0	0	0	0	0
OTU938	0	0	0	0	0	0	0	0	0	0	0	0	0	0	0	0	0	0	0	0	0	0	0	0	0	0	0	0	1	0	0	0	0	0	1	0	0	0	0	0
OTU939	0	0	0	1	0	2	0	1	0	3	1	0	0	2	0	0	2	0	0	1	1	0	0	0	1	1	1	0	0	0	0	0	0	0	0	0	1	0	0	0
OTU940	1	0	2	0	0	0	0	0	0	0	0	0	0	0	0	0	0	0	0	0	0	0	0	0	0	0	0	0	0	0	0	0	0	0	0	0	0	0	0	0
OTU941	2	0	10	1	8	1	0	3	2	3	0	3	8	0	6	1	3	2	1	2	1	0	11	3	4	7	9	8	11	7	3	5	7	0	6	1	0	2	6	6
OTU942	0	0	2	0	2	0	3	1	0	1	1	2	5	0	2	0	0	0	0	0	1	0	2	0	0	0	0	0	1	0	0	1	1	0	0	0	0	0	1	0
OTU943	7	10	12	9	7	23	0	20	2	8	2	16	1	3	8	8	22	24	43	36	14	59	21	60	39	34	50	31	32	35	1	41	8	13	11	17	11	10	2	7
OTU944	0	0	0	0	0	0	0	0	0	0	0	0	0	0	0	0	0	0	0	0	0	0	0	0	0	1	0	0	0	0	1	0	1	0	0	0	0	0	1	0
OTU945	0	0	0	0	0	0	0	0	0	0	0	0	0	0	0	0	0	0	0	0	0	0	0	0	0	2	0	0	0	0	0	0	0	0	0	0	0	0	0	0
OTU946	2	5	10	2	0	2	0	0	0	1	0	4	0	9	0	1	0	0	3	0	0	0	0	0	1	5	3	0	3	2	0	9	0	0	0	0	1	0	0	0
OTU947	0	0	0	0	1	0	0	0	0	0	0	0	0	0	0	0	0	1	1	0	0	1	0	1	0	1	0	0	0	0	0	0	0	0	0	0	0	0	0	0
OTU948	0	0	0	0	0	0	0	0	1	0	0	0	0	0	0	0	0	0	0	2	0	1	0	0	0	0	0	0	0	0	0	0	0	0	0	0	0	0	0	0
OTU949	6	3	2	5	5	1	0	2	0	2	0	5	0	0	13	5	7	7	7	4	3	5	2	10	4	1	3	4	5	1	1	8	2	1	2	0	1	5	0	4
OTU950	0	0	0	2	0	0	0	0	0	0	0	0	0	0	0	1	3	2	0	1	0	3	0	0	0	0	0	0	0	0	0	0	0	0	0	0	0	0	0	0
OTU951	0	0	0	0	0	0	0	0	0	0	0	0	0	0	0	0	2	0	0	0	0	2	0	1	0	0	1	0	0	0	0	0	0	0	0	0	0	0	0	0
OTU952	1	1	0	0	0	1	0	1	0	0	0	0	0	0	0	0	0	0	0	0	0	1	0	0	0	0	1	0	2	0	1	1	0	0	1	0	0	0	0	0
OTU953	0	0	0	0	0	0	0	0	0	0	0	2	0	0	1	0	2	0	0	1	1	1	0	3	0	0	0	0	0	0	0	0	0	3	0	3	0	1	0	5
OTU954	0	0	0	0	0	0	0	0	0	5	0	2	0	0	0	0	0	0	0	0	0	0	0	0	0	0	0	0	0	0	0	0	4	0	1	3	1	1	2	0
OTU956	1	0	0	0	0	0	0	1	3	0	0	0	1	0	0	0	0	0	0	0	0	0	0	0	0	0	0	0	0	0	0	0	0	0	0	0	0	0	0	0
OTU957	0	0	0	0	0	0	0	0	0	1	0	2	1	0	2	0	1	2	0	2	0	1	0	1	1	1	0	0	0	0	0	0	2	2	0	4	3	2	1	8
OTU958	0	0	0	0	0	0	0	0	0	0	0	0	0	0	0	0	0	0	0	0	1	0	0	0	0	0	0	0	0	0	0	0	0	0	0	0	0	0	0	0
OTU959	0	0	0	0	0	0	0	3	0	1	0	0	0	0	0	0	0	0	1	1	1	0	0	1	1	0	0	1	0	1	0	1	0	0	0	0	0	1	0	0
OTU960	0	0	0	0	0	0	1	0	0	1	0	0	0	0	0	0	0	0	0	0	0	0	0	0	1	0	0	0	0	0	0	0	1	0	0	0	0	0	0	0
OTU961	0	0	0	0	0	0	0	0	0	6	0	0	0	0	1	0	0	0	0	0	1	0	4	1	2	2	0	0	8	1	3	0	14	0	2	0	1	1	5	0
OTU962	0	0	0	0	3	0	5	0	5	0	0	0	0	0	0	0	0	0	0	0	0	0	0	0	0	0	0	0	0	0	0	0	0	0	0	0	0	0	0	0
OTU963	0	2	7	0	12	2	4	2	3	2	3	4	9	1	5	2	0	0	0	0	3	0	8	0	1	0	1	1	0	2	8	2	1	0	5	0	0	0	2	0
OTU964	0	0	0	2	0	0	0	0	1	0	0	2	0	2	3	0	5	5	1	0	0	3	0	0	1	0	0	0	0	0	0	1	1	7	0	3	2	3	0	6
OTU965	0	0	0	0	1	0	0	0	0	0	1	0	1	2	0	4	0	0	0	0	0	0	0	0	0	0	0	0	0	0	1	0	0	0	0	0	0	0	0	0
OTU967	0	0	0	0	0	0	0	0	0	0	0	0	0	0	0	0	0	0	1	0	0	0	0	0	0	0	3	1	10	1	3	1	0	0	0	0	0	0	0	0
OTU968	0	0	2	2	0	0	0	2	0	0	0	0	0	1	0	0	0	0	1	0	0	1	0	0	0	1	0	0	0	0	0	0	0	0	0	0	1	1	0	0
OTU969	0	0	0	0	0	0	0	0	0	0	0	0	0	0	0	0	0	0	0	0	2	0	0	0	0	0	0	0	0	0	0	0	0	0	0	0	0	0	0	0
OTU970	0	0	0	0	8	0	3	0	0	0	1	0	1	1	4	0	0	0	2	0	2	0	15	0	0	1	0	2	12	5	33	1	0	0	2	0	0	0	1	0
OTU971	5	0	0	3	1	1	0	2	4	7	0	2	0	2	1	0	2	6	0	1	0	2	0	2	1	0	3	1	0	1	0	3	2	13	1	7	1	5	1	7
OTU972	2	2	3	6	0	6	0	4	1	1	0	1	0	0	0	3	0	1	0	0	0	0	0	0	1	1	1	2	2	0	0	1	0	0	0	1	1	1	0	0
OTU973	8	0	0	9	1	1	0	2	0	0	0	1	1	0	0	0	1	1	1	2	1	8	0	4	0	0	0	0	0	0	0	0	0	0	0	1	3	2	0	1
OTU974	1	0	0	0	0	0	0	0	0	0	0	0	0	0	0	0	0	0	0	0	0	1	0	0	0	0	0	0	0	0	0	0	0	1	0	3	1	1	0	3
OTU975	0	0	0	0	0	0	0	0	0	0	0	0	0	0	0	0	0	0	0	0	0	0	0	0	0	1	0	0	2	0	0	0	0	0	0	0	0	0	0	0
OTU976	0	0	0	0	21	0	44	0	16	0	3	1	9	1	14	8	0	0	0	0	0	0	1	0	1	0	0	1	0	1	26	1	1	0	0	0	0	0	0	0
OTU977	1	1	0	1	0	0	0	2	0	1	0	0	0	0	1	0	0	0	0	1	1	4	2	0	2	1	1	1	0	2	0	3	0	1	0	0	1	0	0	0
OTU978	2	2	0	1	0	2	0	2	0	0	0	0	0	1	0	1	0	0	0	0	0	0	0	0	0	1	1	1	0	1	0	0	0	0	0	0	0	0	0	0
OTU979	0	0	0	0	2	0	0	0	0	0	0	0	0	0	0	0	0	0	0	0	1	0	0	2	0	1	2	0	1	0	0	1	0	0	0	0	0	0	0	0
OTU980	0	1	6	0	16	0	24	0	15	2	5	2	37	0	17	8	0	0	0	0	3	0	13	0	0	0	0	0	8	1	38	1	2	0	0	1	0	1	1	0
OTU981	8	0	0	6	0	2	0	6	4	0	0	1	0	0	1	5	7	9	2	5	2	3	0	0	1	2	0	0	2	1	0	2	0	18	0	6	3	8	0	3
OTU982	0	2	3	3	0	4	0	2	0	9	0	5	0	1	1	3	5	3	0	7	2	3	2	4	8	11	16	21	15	11	4	14	16	8	9	7	9	8	18	7
OTU983	1	2	1	2	2	3	0	1	0	2	0	0	1	1	1	0	0	0	0	0	0	0	0	0	0	0	0	0	0	1	0	0	0	1	1	0	0	0	1	0
OTU984	0	0	0	0	0	0	0	0	0	0	0	1	0	2	0	0	0	0	0	0	0	0	0	0	0	0	0	0	0	0	0	0	0	0	0	0	0	0	1	0
OTU986	0	0	0	0	0	0	0	0	0	0	0	0	0	0	0	0	0	0	0	0	0	0	0	0	0	0	1	1	0	0	0	0	0	0	0	0	0	0	0	0
OTU987	0	0	0	0	0	0	1	0	0	0	0	0	0	1	0	1	0	1	1	0	0	0	1	0	0	1	0	1	2	2	4	1	0	1	1	0	0	0	0	0
OTU988	0	0	0	0	0	0	0	0	0	0	0	0	0	0	0	0	0	0	0	0	3	0	0	0	0	1	0	0	3	0	0	0	0	0	0	0	0	0	0	0
OTU989	0	4	0	1	2	4	0	0	0	0	0	0	0	0	0	0	0	0	0	1	0	0	0	1	0	0	0	0	0	0	0	0	0	0	0	0	0	0	0	0
OTU990	4	1	1	0	0	2	0	0	4	2	0	3	0	1	1	0	7	6	6	5	0	2	0	2	2	1	0	2	0	5	0	4	1	6	0	7	6	3	1	3
OTU991	0	0	0	0	0	0	0	0	0	1	0	0	0	0	0	0	0	0	0	0	0	0	0	0	0	0	0	0	0	0	0	0	0	2	0	3	4	1	0	2
OTU992	0	0	0	0	0	0	1	0	0	2	0	0	0	0	1	0	0	0	0	0	0	0	0	0	0	3	0	0	1	0	1	0	0	0	0	0	1	0	1	0
OTU993	0	0	1	0	0	2	0	1	1	0	0	0	0	0	0	0	0	1	0	0	0	0	0	0	0	0	0	0	0	0	0	0	0	0	0	0	0	0	0	0
OTU994	0	0	0	0	0	0	0	0	0	6	0	9	0	0	5	0	7	11	13	8	5	8	3	16	5	3	2	8	3	7	0	8	7	10	5	18	25	24	4	22
OTU995	0	1	0	0	2	0	3	0	1	1	1	0	2	0	0	0	0	0	0	0	1	0	4	0	0	1	1	3	0	0	0	0	0	0	0	0	0	1	0	0
OTU996	0	0	4	1	42	0	0	2	0	1	0	1	14	2	4	6	0	0	0	0	0	0	0	0	1	1	1	0	0	0	6	0	0	0	0	0	0	2	0	0
OTU997	0	0	0	2	0	0	0	1	0	1	0	6	0	0	2	0	2	2	0	3	1	1	0	1	1	1	2	1	0	1	0	4	0	27	1	9	9	6	0	17
OTU998	0	0	0	0	0	0	0	0	0	0	0	0	0	0	0	0	0	0	0	0	0	0	0	0	0	0	0	0	0	0	0	0	2	0	1	0	0	0	2	0
OTU999	0	4	2	4	0	1	0	3	3	3	0	1	0	3	0	1	1	3	3	2	1	5	0	1	0	1	2	2	1	5	0	4	0	2	0	0	2	0	0	0
OTU1000	0	0	0	0	0	0	0	0	0	0	0	0	0	0	0	0	0	0	0	0	0	0	0	0	0	0	0	0	0	0	0	0	0	0	0	0	0	1	0	0
OTU1001	1	0	0	0	0	0	0	0	0	0	0	0	0	0	0	2	2	1	1	4	0	2	0	0	0	0	0	0	0	0	0	0	0	3	0	1	0	2	0	2
OTU1002	0	0	0	0	1	0	0	0	0	1	0	0	0	0	0	0	0	0	0	0	2	0	0	1	1	0	2	3	1	0	0	1	0	0	1	0	0	0	1	0
OTU1003	1	0	0	0	0	0	0	0	1	0	0	0	0	0	0	0	0	0	0	0	0	0	0	0	0	0	0	0	0	0	0	0	0	0	0	0	0	0	0	0
OTU1004	0	0	0	0	0	0	1	0	0	1	0	0	0	1	0	1	0	0	3	1	1	0	0	2	2	1	2	2	0	2	0	1	1	2	2	0	2	4	2	2
OTU1005	0	0	4	0	1	0	2	0	1	0	0	0	1	1	0	3	0	0	0	0	0	0	0	0	0	0	0	0	0	0	1	0	0	0	0	0	0	0	0	0
OTU1006	1	0	0	0	0	0	0	0	0	0	0	1	0	0	0	0	0	0	1	1	0	2	0	2	1	2	0	0	0	0	1	1	0	1	0	1	0	0	0	0
OTU1007	0	0	0	0	0	0	0	0	0	0	0	0	0	0	0	0	0	0	0	0	0	0	0	0	0	0	1	0	2	0	0	0	0	0	0	0	1	0	0	3
OTU1008	0	0	0	0	0	0	0	0	0	0	0	0	0	0	0	0	0	0	0	0	0	0	0	0	0	0	1	0	1	0	0	0	0	0	0	0	0	0	0	0
OTU1009	161	65	54	98	8	103	2	98	114	70	1	320	0	84	313	9	473	652	376	714	88	496	23	482	147	181	115	159	74	145	2	214	28	467	115	630	851	379	38	530
OTU1010	0	0	0	1	0	0	0	0	0	0	0	4	0	0	4	0	6	6	69	5	0	11	0	1	0	0	0	0	0	0	0	0	0	11	1	12	17	13	0	19
OTU1011	3	5	0	0	0	1	0	3	0	0	0	1	0	0	0	0	0	0	0	0	0	0	0	0	0	0	0	0	0	0	0	0	0	0	0	0	0	0	0	0
OTU1012	0	0	0	0	0	0	0	0	0	0	0	0	0	0	0	0	0	0	0	0	1	0	0	0	0	0	0	0	0	0	0	0	0	0	0	0	0	0	0	0
OTU1013	0	0	1	0	0	0	2	0	1	0	0	0	0	0	0	0	0	0	0	0	0	0	0	0	0	0	0	1	0	1	1	0	0	0	1	0	0	0	0	0
OTU1014	1	0	3	0	1	0	3	1	1	0	0	0	2	0	0	6	0	0	0	0	0	0	0	0	1	0	0	2	0	0	1	0	0	1	1	0	0	0	0	0
OTU1015	0	0	0	0	0	0	0	0	0	0	0	0	0	0	0	0	0	1	0	0	0	0	0	2	0	0	0	0	0	1	0	1	0	0	0	0	0	2	0	0
OTU1016	0	0	0	0	0	0	0	0	0	0	0	0	0	0	0	0	2	0	0	0	0	0	0	1	0	0	0	0	0	0	0	0	0	0	0	0	1	0	0	0
OTU1017	0	0	0	0	0	0	0	0	0	0	0	0	0	0	0	0	0	0	0	0	0	0	0	0	0	1	0	0	0	0	1	0	0	0	0	0	0	0	0	0
OTU1018	8	1	0	3	1	0	1	3	1	1	0	1	0	2	4	0	1	4	1	4	0	5	0	2	3	2	0	2	0	0	1	1	0	7	0	7	13	8	0	7
OTU1019	0	0	0	0	0	0	0	0	0	0	0	4	0	0	2	0	4	2	0	0	0	0	0	1	0	0	0	0	0	0	0	1	0	14	0	7	4	8	0	7
OTU1020	0	0	0	0	0	0	0	0	0	0	0	1	0	0	0	0	2	0	0	0	0	0	0	0	0	0	0	0	0	0	0	0	0	0	0	1	0	1	0	0
OTU1021	0	0	0	0	0	0	0	0	0	0	0	0	0	0	1	1	0	1	0	0	5	0	0	0	0	0	1	2	0	1	0	1	0	0	1	0	0	1	0	0
OTU1022	0	0	4	0	3	0	10	1	2	0	1	3	2	0	1	0	0	0	0	0	0	0	0	0	0	0	0	0	0	0	4	0	4	0	1	1	0	0	0	0
OTU1023	1	2	0	1	0	0	0	0	0	0	0	0	0	1	0	0	0	0	0	0	0	0	0	0	0	0	0	0	0	0	0	0	0	0	0	0	0	0	0	0
OTU1024	0	0	0	0	0	0	0	0	0	1	0	5	0	0	4	0	1	0	0	0	0	0	0	0	0	0	0	0	0	0	0	0	1	5	0	2	3	3	0	0
OTU1025	0	0	0	0	0	1	0	2	0	0	0	0	0	0	0	1	0	0	0	0	0	0	0	0	0	0	0	0	0	0	0	0	0	0	0	0	0	0	0	0
OTU1026	0	0	0	0	0	0	0	0	0	1	0	0	0	0	0	0	0	0	0	0	1	1	0	3	0	1	0	1	1	1	0	0	0	0	0	0	0	0	0	0
OTU1027	2	0	0	0	0	1	0	0	0	0	0	0	0	0	0	0	16	2	0	0	1	1	0	0	0	0	0	0	0	0	0	0	0	1	0	0	0	1	0	2
OTU1028	0	0	0	0	0	0	0	0	0	0	0	0	0	0	0	0	0	3	0	1	0	0	0	0	0	0	0	0	0	0	0	0	0	0	0	0	0	0	0	0
OTU1029	0	0	4	0	7	0	23	0	4	1	0	0	11	0	2	4	0	0	0	0	0	0	4	0	0	1	1	2	0	0	0	0	0	0	1	0	1	0	1	0
OTU1030	27	54	22	51	4	46	1	28	72	45	2	30	9	66	19	8	12	33	112	24	91	38	19	106	37	37	31	40	20	50	3	44	20	19	33	32	33	45	5	34
OTU1031	0	0	4	1	7	0	33	0	19	1	2	5	8	1	3	16	0	0	0	0	1	0	3	0	0	2	0	1	3	4	33	1	2	0	4	0	1	1	1	0
OTU1032	1	1	1	1	3	0	0	2	0	1	0	0	0	0	1	3	0	0	0	0	0	0	0	0	0	1	0	3	0	0	0	0	0	0	0	0	0	0	0	0
OTU1033	0	0	2	0	14	0	39	1	10	4	9	0	17	0	18	1	0	0	0	0	2	0	14	1	0	4	1	4	8	2	25	0	9	0	4	0	0	3	24	0
OTU1034	0	0	2	0	0	0	0	0	0	0	0	1	0	1	0	0	0	0	0	0	0	0	0	0	0	0	0	1	0	1	0	0	2	0	0	0	0	1	0	0
OTU1035	1	0	0	0	0	0	0	0	2	0	0	0	0	0	0	1	0	0	0	1	0	0	0	0	0	0	0	1	1	0	1	0	0	0	0	0	0	0	0	0
OTU1037	2	0	5	3	1	2	0	2	0	0	0	3	0	2	1	0	0	4	0	2	0	3	3	2	5	2	6	4	2	6	1	11	2	2	1	2	1	2	4	1
OTU1038	0	1	0	0	0	0	0	0	0	0	0	0	0	0	0	0	0	0	0	0	1	0	0	0	0	0	0	0	0	0	0	0	0	1	0	0	0	0	0	4
OTU1039	2	0	0	1	0	0	0	1	0	0	0	0	0	1	0	0	0	0	0	0	0	0	0	0	0	0	0	0	0	0	0	4	0	0	0	0	0	0	0	0
OTU1040	0	0	0	0	0	0	0	0	0	3	0	12	0	0	11	0	0	1	0	0	0	0	0	0	0	0	0	1	0	0	0	0	6	31	6	39	23	25	5	11
OTU1041	6	10	4	15	1	12	0	9	16	7	0	1	0	10	0	1	5	5	4	3	1	3	0	2	1	3	3	1	0	3	0	3	0	3	0	0	3	1	0	6
OTU1042	0	0	0	0	1	0	0	0	0	0	0	0	0	0	1	0	0	0	0	0	0	1	0	0	1	0	0	0	0	0	0	0	0	0	0	0	3	1	0	0
OTU1043	0	1	15	2	15	0	45	2	16	6	2	4	7	10	11	10	0	1	3	1	8	0	30	5	4	16	6	5	20	11	59	5	8	0	7	0	2	2	8	4
OTU1044	38	20	0	23	0	12	1	13	19	18	0	11	0	22	5	2	24	30	12	16	6	18	1	15	19	13	11	17	4	17	0	16	6	18	9	4	13	8	0	17
OTU1045	1	0	22	8	1	2	1	5	0	0	1	8	0	1	0	9	1	1	1	2	1	4	0	5	0	0	1	0	0	0	0	0	0	2	0	2	0	3	0	2
OTU1046	2	4	7	6	7	9	0	6	2	8	2	3	2	5	1	4	0	2	7	3	2	5	6	7	11	5	7	6	3	7	3	8	1	2	4	0	2	1	6	0
OTU1047	0	0	0	0	1	0	0	0	0	0	4	0	1	1	0	0	0	0	0	0	0	0	0	0	1	0	0	0	0	0	1	0	0	0	0	0	0	1	0	0
OTU1048	0	0	1	1	0	0	0	0	0	0	0	0	0	0	0	0	0	0	0	0	0	0	0	0	0	0	0	0	0	0	0	0	0	0	0	0	0	0	0	0
OTU1049	0	0	1	0	0	1	2	0	0	0	0	0	0	0	0	0	0	0	0	0	0	0	0	0	0	4	1	2	2	0	1	0	0	0	1	0	0	0	1	0
OTU1050	0	0	0	0	0	0	0	0	0	0	0	1	0	0	0	1	3	2	2	0	1	1	7	2	7	8	1	3	3	7	0	2	2	1	0	1	0	0	0	0
OTU1051	7	4	9	5	4	1	0	4	5	15	1	1	4	12	3	8	20	13	39	17	39	23	48	30	27	14	13	8	24	34	11	27	0	2	0	4	1	1	0	2
OTU1052	0	0	0	0	0	0	0	0	0	0	0	0	0	0	2	0	0	0	0	0	0	0	0	0	0	0	0	0	0	0	0	0	0	1	0	1	0	1	0	1
OTU1053	6	5	5	1	24	1	39	1	13	8	132	2	31	4	27	20	0	2	0	1	3	0	16	2	4	1	5	2	5	1	41	1	7	4	6	1	0	1	18	1
OTU1054	16	15	8	12	3	8	1	12	3	8	0	25	1	11	16	7	42	37	32	37	11	19	8	47	12	26	21	22	7	26	1	27	8	48	20	71	38	63	12	35
OTU1055	28	23	7	21	1	25	0	19	11	11	0	13	0	12	19	2	8	28	47	39	15	28	11	26	4	7	5	2	0	4	0	3	3	25	20	26	40	38	3	26
OTU1056	2	6	15	12	38	3	10	12	1	13	6	14	30	9	9	14	2	2	9	2	15	3	44	3	7	6	13	8	7	22	30	6	53	1	33	0	2	7	16	3
OTU1057	0	0	0	0	0	0	0	0	0	0	0	0	0	0	1	0	0	1	1	0	0	0	0	0	0	4	1	3	1	3	0	2	0	0	0	0	0	1	0	0
OTU1058	0	0	0	0	0	0	0	0	0	0	0	0	0	0	0	0	2	1	0	0	3	4	0	0	0	0	0	0	0	0	0	0	0	0	0	0	0	0	0	0
OTU1059	0	0	0	0	0	0	0	0	0	0	0	0	0	0	0	0	0	0	0	0	0	0	0	0	0	0	0	1	0	0	0	0	0	0	0	0	0	0	0	0
OTU1060	0	0	0	0	20	0	0	0	0	0	0	0	1	0	1	0	0	0	0	0	0	0	0	0	0	0	0	0	0	0	0	0	0	0	0	0	0	0	0	0
OTU1061	1	0	4	0	0	2	0	0	0	0	0	0	0	0	0	0	0	0	1	1	0	0	0	1	1	1	1	2	3	3	0	0	0	0	0	1	1	0	1	0
OTU1062	0	0	2	1	1	0	0	0	1	1	0	0	1	0	3	0	0	0	0	0	0	0	0	0	0	0	0	0	2	1	1	0	0	1	1	0	0	0	2	0
OTU1063	0	0	0	0	0	0	0	0	0	0	0	0	0	0	0	0	0	4	0	0	0	0	0	0	0	0	0	0	0	0	0	0	0	0	0	0	0	0	0	0
OTU1064	0	0	0	0	0	0	0	0	0	0	0	0	0	0	0	0	0	0	0	0	0	1	0	0	0	1	1	0	0	0	0	0	0	0	0	0	0	0	0	0
OTU1065	0	0	1	0	0	0	0	0	1	0	0	0	0	0	0	0	0	0	0	0	0	0	0	0	0	1	0	0	0	0	0	1	0	0	0	0	0	0	0	0
OTU1067	0	0	4	0	12	0	14	1	6	0	4	3	7	0	5	1	0	0	0	0	0	0	3	0	0	1	1	2	0	0	6	0	0	0	0	0	0	0	1	0
OTU1068	0	0	0	0	0	0	0	0	0	0	0	0	0	0	0	0	0	1	0	1	0	0	0	0	1	0	1	0	0	0	0	0	0	0	0	0	0	1	0	0
OTU1069	0	3	0	1	0	3	0	0	0	0	0	0	0	0	0	0	0	0	0	0	0	0	0	0	0	0	0	0	0	0	0	0	0	0	0	0	0	0	0	0
OTU1070	8	3	1	9	1	1	0	0	1	0	0	0	0	3	0	0	2	0	0	1	1	1	0	0	0	0	0	0	0	0	0	0	0	0	0	0	0	1	0	1
OTU1071	0	0	0	0	0	0	1	0	0	0	0	0	0	0	0	0	0	0	0	0	0	0	0	0	0	0	0	0	0	0	0	0	0	0	0	0	0	0	0	0
OTU1072	2	0	0	1	0	0	0	1	1	0	0	2	0	2	0	3	2	0	1	1	2	1	2	3	2	2	0	0	0	1	0	0	2	0	3	0	0	0	2	1
OTU1073	0	0	0	0	0	0	0	0	0	0	0	2	0	2	0	0	0	0	0	0	0	0	0	0	0	0	0	0	0	0	0	0	0	0	0	0	0	0	0	0
OTU1074	0	0	0	0	0	0	0	1	0	0	0	0	0	0	0	2	0	0	0	0	0	0	0	0	0	0	1	0	0	0	0	0	0	0	0	0	0	0	0	0
OTU1075	0	1	0	1	0	0	0	2	0	0	0	4	0	0	4	0	5	7	3	7	1	5	0	2	13	6	11	4	9	4	0	1	2	9	3	7	9	12	0	22
OTU1076	0	0	0	0	0	0	0	0	0	0	0	0	0	2	2	0	0	0	0	0	0	0	0	0	0	0	0	0	1	0	0	0	0	0	0	0	0	0	0	0
OTU1077	0	0	0	0	0	0	0	1	0	1	0	1	0	0	0	1	0	0	0	1	2	0	0	1	0	0	0	0	1	0	0	0	0	0	1	0	0	0	0	3
OTU1078	12	6	14	7	2	10	0	14	0	2	0	10	0	1	1	17	8	12	4	8	3	7	0	3	1	2	1	0	3	2	1	1	0	4	1	2	1	1	0	11
OTU1079	40	21	29	9	114	40	147	17	77	52	551	11	179	17	158	171	12	20	5	6	30	7	65	5	19	19	27	17	46	21	217	15	76	14	26	3	7	14	64	9
OTU1080	0	0	0	0	0	0	0	0	0	0	1	0	2	0	1	1	0	1	0	1	0	0	2	0	0	0	0	0	0	0	0	0	0	0	0	0	0	0	0	0
OTU1081	0	0	0	0	8	1	0	0	0	0	0	0	6	0	1	2	0	0	0	0	0	0	1	0	0	0	0	0	0	0	0	0	0	0	0	0	0	0	0	0
OTU1082	1	1	4	3	1	2	0	1	0	0	0	1	2	0	0	0	0	0	0	0	0	0	0	0	0	0	0	0	0	0	0	0	0	0	0	0	0	0	0	0
OTU1084	0	0	0	0	0	0	0	0	0	0	0	0	0	0	0	0	0	0	0	0	0	0	0	0	0	0	0	0	0	0	0	0	0	0	0	0	0	0	0	6
OTU1085	0	1	0	1	7	1	5	0	3	2	0	0	2	2	1	0	3	0	4	0	3	3	10	6	2	6	5	3	12	5	2	4	3	0	4	1	1	3	4	1
OTU1086	0	0	0	0	0	0	0	0	0	0	0	0	0	0	1	0	0	0	0	0	0	0	0	0	0	0	0	0	0	0	0	0	0	4	0	3	1	1	0	0
OTU1087	0	0	0	0	0	0	1	0	0	0	1	0	0	0	0	0	0	1	0	1	0	1	0	0	4	0	1	1	1	0	1	0	5	0	0	2	2	0	0	0
OTU1088	0	0	0	0	0	0	0	0	0	0	0	0	0	0	0	0	0	1	0	1	0	0	0	1	0	0	0	0	0	0	0	0	0	0	0	0	0	1	0	0
OTU1089	0	0	0	0	0	0	0	0	2	1	0	2	0	2	0	1	0	0	0	0	0	0	0	0	0	0	0	0	0	0	0	0	1	0	0	0	0	0	0	0
OTU1090	0	0	6	0	4	2	0	0	0	2	0	2	5	0	2	8	0	1	1	0	0	0	4	2	4	7	9	13	10	6	5	9	6	0	7	0	0	3	4	2
OTU1091	0	0	0	0	8	0	1	0	2	1	1	2	7	1	2	3	3	2	4	5	6	1	6	4	9	5	4	7	5	7	2	6	0	0	0	0	0	0	3	1
OTU1092	2	5	2	3	1	0	0	2	2	0	0	5	0	2	0	2	6	2	5	1	0	0	0	3	2	5	7	3	1	5	2	5	1	0	0	1	0	0	2	4
OTU1093	0	0	0	0	0	0	0	0	0	0	0	0	0	0	0	0	10	3	0	0	6	3	0	2	0	0	0	0	0	0	0	0	0	0	0	0	0	0	0	0
OTU1094	0	0	0	0	1	0	0	0	0	0	0	0	0	4	0	0	0	0	0	0	0	0	0	0	0	0	0	0	0	0	0	0	0	0	0	0	0	0	0	0
OTU1095	0	0	0	0	0	0	0	0	0	0	0	0	0	0	0	0	0	0	0	0	0	0	0	1	0	0	1	0	0	0	0	0	0	4	0	0	1	0	0	0
OTU1096	1	4	20	2	38	4	6	6	5	16	0	8	34	8	7	11	0	6	1	3	13	6	16	2	7	10	10	13	13	10	2	11	25	2	22	4	1	5	15	2
OTU1097	2	0	1	0	0	0	0	0	0	0	0	0	0	0	0	0	0	0	0	1	0	0	0	0	0	0	0	0	0	0	0	0	0	0	0	0	0	0	0	0
OTU1098	0	0	0	0	0	0	0	0	0	0	0	0	0	0	0	0	0	0	0	0	0	0	0	0	1	0	0	1	2	1	0	0	0	0	0	1	0	0	0	0
OTU1099	0	0	3	0	0	1	0	0	0	0	0	1	0	0	0	0	10	2	3	3	3	1	3	2	4	3	11	7	3	3	0	3	2	2	0	1	2	4	1	4
OTU1100	0	0	0	0	0	0	0	0	0	0	0	0	0	0	0	0	0	0	1	0	1	0	0	1	0	2	3	1	2	0	0	1	1	0	0	1	0	2	0	0
OTU1101	0	0	0	0	0	0	0	0	0	0	0	1	0	1	2	0	1	1	0	1	0	2	0	0	0	0	0	0	0	0	0	0	0	1	0	0	3	1	0	0
OTU1102	0	0	0	0	0	0	0	0	0	0	1	0	1	0	0	0	0	0	0	0	0	0	0	0	0	0	0	0	0	0	0	0	0	0	0	0	0	0	0	0
OTU1103	9	1	5	7	0	2	0	7	3	3	1	1	0	3	0	2	0	0	0	0	0	0	0	0	0	0	0	0	0	0	0	0	0	0	0	0	0	0	0	0
OTU1104	0	0	0	0	0	2	0	0	1	0	0	0	0	0	0	0	0	1	0	0	0	0	0	0	0	1	0	0	0	0	0	0	0	0	0	0	0	0	0	0
OTU1105	2	1	1	0	1	1	0	0	0	0	0	0	2	0	1	2	0	0	0	0	0	0	0	1	0	0	0	0	0	0	0	0	0	0	0	0	0	0	0	0
OTU1106	0	0	0	1	1	0	0	0	0	0	0	0	0	0	0	0	0	0	0	0	0	0	0	0	0	0	0	0	0	0	0	0	0	0	0	0	0	0	0	0
OTU1107	0	0	0	0	0	0	1	0	0	0	0	0	1	1	0	1	0	1	0	0	0	0	0	0	0	0	0	0	0	0	0	0	0	0	0	0	0	0	0	0
OTU1108	0	0	0	0	0	0	0	0	0	0	0	0	0	0	0	0	1	1	0	0	1	3	1	3	0	0	3	0	0	0	0	2	0	0	0	0	0	0	0	0
OTU1109	0	0	0	0	0	0	0	0	0	0	0	0	0	0	0	0	0	0	0	2	0	1	0	0	0	0	0	0	0	0	0	0	0	0	0	0	0	0	0	0
OTU1110	0	0	0	0	0	0	0	0	0	0	0	0	0	0	0	0	1	0	2	0	0	0	0	0	0	0	0	0	0	0	0	0	0	0	0	0	0	0	0	0
OTU1111	0	0	0	0	2	0	0	0	0	0	0	0	0	0	0	1	0	0	0	0	0	0	1	0	0	0	0	0	0	0	0	0	0	0	0	0	0	0	0	0
OTU1112	3	7	15	6	4	1	0	5	1	2	4	3	3	4	2	4	0	2	0	1	5	4	4	1	4	7	4	1	4	5	1	3	3	1	4	1	0	0	4	0
OTU1113	0	0	0	0	0	0	0	0	0	1	0	0	0	0	0	0	0	0	0	0	0	0	4	0	0	1	0	1	0	0	1	0	1	0	0	0	0	0	0	0
OTU1114	0	0	0	0	0	0	0	0	0	0	0	0	0	0	0	0	0	0	0	1	0	0	0	0	0	0	0	0	0	0	0	0	0	0	0	1	1	1	0	2
OTU1115	0	0	0	1	0	0	0	0	0	2	1	0	0	2	1	1	0	0	0	0	0	0	1	0	0	2	0	1	0	0	0	1	8	1	6	1	1	2	10	0
OTU1116	0	0	0	0	0	0	0	0	0	0	0	0	0	0	0	0	2	0	0	1	0	0	0	0	0	0	0	0	0	0	0	0	0	1	0	1	1	1	0	1
OTU1117	0	0	0	8	0	15	0	16	0	0	0	0	0	0	0	0	0	0	0	0	0	0	0	0	0	0	0	0	0	0	0	0	1	0	0	0	0	0	0	0
OTU1118	1	0	0	0	0	1	0	1	0	0	0	0	0	0	0	0	0	0	0	0	0	0	0	0	0	0	0	0	0	0	0	0	0	0	0	0	0	0	0	0
OTU1119	1	4	0	4	1	5	0	6	2	2	0	1	0	2	1	0	2	2	4	3	1	8	0	0	2	1	1	0	0	4	0	0	0	2	2	2	1	2	0	0
OTU1122	0	0	0	0	0	0	0	0	0	0	0	0	0	0	0	0	0	0	0	1	0	0	0	1	2	0	0	1	0	1	0	1	0	1	0	0	2	0	0	0
OTU1123	0	0	0	0	0	0	0	0	0	0	0	0	0	0	0	0	2	1	1	1	0	0	0	0	0	1	0	1	0	1	0	0	0	0	0	0	0	0	0	0
OTU1124	0	0	0	0	0	0	0	0	0	0	0	0	0	0	0	0	0	0	0	3	5	1	0	0	0	0	0	0	0	0	0	0	0	0	0	0	0	0	0	0
OTU1125	0	0	0	0	0	0	0	0	0	0	0	1	0	0	0	0	0	0	0	0	0	0	0	0	0	0	0	0	0	0	0	0	0	1	0	0	0	0	0	0
OTU1126	0	0	0	0	0	0	0	0	0	0	0	0	0	0	0	0	0	1	0	1	0	1	0	0	0	0	0	0	0	0	0	0	0	0	0	0	0	0	0	0
OTU1127	0	2	0	2	1	3	0	1	0	1	0	0	0	2	3	0	0	0	0	0	0	0	0	0	0	0	4	1	1	1	0	0	1	0	0	0	0	0	2	0
OTU1128	0	0	0	0	0	0	0	0	0	0	0	0	0	0	1	2	0	3	0	0	3	3	0	2	7	0	2	2	5	1	0	3	0	1	1	2	1	2	0	0
OTU1129	0	0	0	0	0	0	9	0	8	0	0	0	0	0	0	0	0	0	0	0	0	0	0	0	0	0	0	0	0	0	6	0	0	0	0	0	0	0	0	0
OTU1130	0	0	0	0	0	0	0	1	0	2	0	2	0	0	3	0	8	3	0	1	0	3	0	1	11	3	4	7	1	4	0	2	0	6	0	5	2	2	4	6
OTU1131	0	0	0	0	0	0	1	2	2	0	0	0	1	0	0	0	0	0	1	0	0	0	0	0	0	0	1	0	0	0	1	0	0	0	0	0	0	0	0	0
OTU1133	0	0	0	0	0	0	0	0	0	0	0	0	1	0	0	0	0	0	0	0	0	0	0	0	0	0	0	0	0	0	0	0	0	0	0	0	0	0	0	0
OTU1134	0	0	2	0	1	0	1	0	0	0	1	2	1	1	0	3	0	0	0	0	0	0	1	0	1	0	1	0	0	1	0	0	0	0	0	0	0	0	0	0
OTU1136	0	0	0	0	0	0	0	0	0	0	0	0	0	0	0	0	0	0	0	0	8	0	0	0	0	0	0	0	0	0	0	0	0	0	0	0	0	0	0	0
OTU1137	34	33	44	27	10	34	7	30	16	20	2	8	13	42	9	28	11	12	37	24	41	12	10	31	10	13	25	11	20	15	4	27	15	6	11	14	24	12	8	10
OTU1138	0	0	0	0	0	0	0	0	0	0	0	0	0	0	0	0	0	0	0	0	0	0	0	0	0	0	0	0	4	0	0	0	0	0	0	0	0	0	0	0
OTU1139	0	0	0	0	0	0	0	0	0	0	0	0	0	0	0	0	0	0	0	0	0	0	0	0	0	0	0	0	0	0	0	0	1	0	0	0	0	0	0	0
OTU1140	0	0	0	0	0	0	0	0	0	0	0	0	0	0	2	0	0	0	0	0	0	0	0	0	0	0	0	0	0	0	0	0	1	0	0	2	1	1	0	1
OTU1141	5	7	11	5	5	8	6	9	7	4	0	8	4	15	2	7	0	4	2	1	5	0	7	0	2	2	9	3	3	2	7	0	3	1	0	0	0	1	1	0
OTU1142	0	0	0	0	0	0	0	0	0	0	0	0	0	0	0	0	1	0	0	0	0	0	0	0	0	0	0	0	0	0	0	0	0	0	0	0	0	1	0	0
OTU1143	1	0	0	0	0	0	0	0	0	0	0	1	0	0	0	0	1	0	0	0	0	0	0	0	1	0	0	0	0	0	0	0	0	6	0	1	0	0	0	3
OTU1144	0	0	0	0	0	0	0	0	0	0	0	0	0	0	0	0	0	0	3	1	2	2	0	2	0	3	0	2	1	1	2	1	0	0	1	0	0	1	0	0
OTU1145	0	0	0	0	0	0	0	0	0	0	0	0	0	0	0	0	0	0	0	0	0	1	0	0	0	0	0	0	0	0	0	0	0	0	0	0	0	0	0	0
OTU1146	53	6	2	21	1	2	0	22	16	21	2	11	0	11	5	2	15	17	16	10	6	37	0	4	3	4	1	0	2	1	0	2	0	8	2	5	15	11	0	11
OTU1147	1	0	0	1	0	0	0	2	1	1	0	0	0	2	0	0	0	0	0	0	0	0	0	0	0	0	0	0	0	1	0	0	0	0	0	0	0	1	0	0
OTU1148	0	0	0	0	0	0	0	0	0	0	0	2	0	0	0	0	0	2	0	1	7	0	0	0	0	0	0	0	0	0	0	0	0	1	0	1	3	2	0	7
OTU1149	0	0	2	0	0	0	1	0	0	4	0	0	0	0	0	0	0	0	0	0	0	0	0	0	0	1	2	0	1	1	0	0	3	0	0	0	0	0	5	0
OTU1150	2	1	3	2	0	1	0	3	3	7	0	14	0	5	10	3	8	9	7	10	3	7	0	4	14	7	10	10	5	4	0	8	3	20	2	25	5	14	2	14
OTU1151	0	0	0	0	0	0	0	0	0	0	0	0	0	0	1	0	0	0	0	1	0	0	0	0	0	0	0	0	0	0	0	0	0	0	0	0	1	0	0	2
OTU1152	9	8	4	11	2	14	5	8	21	5	0	4	3	12	3	3	14	6	6	9	1	8	6	5	3	7	7	8	1	6	4	9	0	5	2	5	4	3	0	1
OTU1153	0	0	4	0	4	0	0	0	1	6	6	1	2	1	1	5	0	0	1	0	1	0	0	1	0	5	3	6	10	6	3	0	15	1	7	1	1	4	13	0
OTU1154	0	0	0	0	0	0	2	0	0	0	0	0	0	0	0	0	0	0	0	0	0	0	2	0	1	0	0	0	0	0	1	0	0	0	0	0	0	0	0	0
OTU1155	0	0	0	0	0	0	0	0	0	0	0	0	0	0	0	0	0	0	1	0	0	0	1	0	0	0	0	0	1	1	0	1	0	0	0	0	0	0	1	0
OTU1156	0	0	0	0	1	0	0	0	0	1	0	0	0	0	0	0	3	0	0	0	0	0	0	0	0	3	1	1	0	2	0	0	1	1	1	0	0	0	0	0
OTU1157	0	0	0	0	0	0	0	0	0	1	0	0	0	0	0	0	0	0	0	0	0	0	0	0	0	0	0	0	0	0	0	0	0	0	0	0	0	0	0	0
OTU1158	0	0	0	0	0	0	0	0	0	0	0	1	0	0	0	0	0	0	0	0	0	0	0	0	0	0	0	0	0	0	0	0	0	1	0	0	0	0	0	0
OTU1159	0	0	1	0	7	0	0	0	0	0	4	0	1	0	0	1	0	0	0	0	0	0	0	0	0	0	0	0	0	0	0	0	0	0	1	0	0	0	0	0
OTU1160	0	0	0	0	0	0	0	0	0	0	0	0	0	0	0	0	0	0	0	0	0	0	0	0	0	0	0	0	0	0	0	1	0	1	0	0	0	0	0	0
OTU1161	0	0	0	0	0	0	0	0	0	0	0	0	0	0	0	0	0	0	0	0	0	0	1	0	0	0	0	1	0	3	0	0	0	3	0	1	0	0	0	2
OTU1162	0	0	0	0	0	0	5	0	5	1	0	0	2	0	2	0	0	0	0	0	0	0	2	0	0	0	0	0	1	0	42	0	11	1	1	0	0	2	7	2
OTU1163	0	0	2	0	2	1	0	2	0	0	0	0	0	0	0	0	0	0	0	0	0	0	2	0	1	0	0	2	0	0	0	0	0	1	0	0	0	0	1	0
OTU1164	0	0	0	1	0	0	0	1	0	1	0	0	0	0	0	0	1	2	0	1	0	2	0	0	0	0	0	0	0	0	0	0	0	1	0	0	1	0	0	0
OTU1165	0	0	0	0	0	0	0	0	0	1	0	0	0	0	0	0	0	0	0	0	0	0	0	0	0	0	0	0	0	0	0	0	3	0	1	0	0	0	0	0
OTU1166	2	8	5	6	6	5	6	3	7	1	2	4	6	5	5	8	0	2	2	0	2	1	3	2	5	6	3	4	6	10	1	2	2	0	0	0	0	1	0	0
OTU1167	1	0	1	0	0	0	0	0	0	0	0	2	0	0	2	0	0	0	0	0	0	0	0	0	0	0	0	0	0	0	0	0	0	2	0	0	0	1	0	4
OTU1168	6	14	0	8	1	6	0	6	3	7	0	5	0	6	2	0	17	5	6	5	9	4	0	8	5	5	2	12	2	7	0	11	5	4	9	4	3	16	6	10
OTU1169	0	0	0	0	0	1	0	2	1	1	0	1	1	0	2	0	0	0	0	0	0	0	0	0	0	0	0	0	0	1	0	0	0	0	0	0	0	1	0	0
OTU1170	0	0	0	0	0	0	0	0	0	0	0	0	0	0	0	0	0	0	0	0	0	0	0	0	0	0	0	0	0	0	3	0	0	0	0	0	0	0	0	0
OTU1171	6	5	0	6	0	4	0	6	5	6	3	1	1	5	1	3	0	2	3	0	0	3	3	4	2	2	2	0	0	2	1	1	0	2	0	1	2	4	1	0
OTU1172	0	0	0	0	0	0	5	0	1	0	0	0	1	0	1	1	0	0	0	0	0	0	0	0	0	0	0	0	0	0	0	0	0	0	0	0	0	0	0	0
OTU1173	83	41	16	58	2	38	0	53	24	36	1	95	0	37	74	5	155	146	124	181	42	130	10	160	22	37	24	30	13	28	2	53	42	108	51	140	210	114	49	101
OTU1174	1	10	6	6	4	7	0	1	1	3	1	3	12	2	3	4	3	4	5	4	3	3	2	6	5	2	1	4	1	2	0	6	0	1	1	0	2	1	1	0
OTU1175	0	0	0	0	0	0	0	0	0	0	0	1	0	0	1	0	3	3	0	3	0	3	0	3	1	0	0	0	0	0	0	0	0	2	0	1	0	1	0	0
OTU1177	0	0	0	0	3	0	22	0	8	1	13	0	39	0	23	0	0	0	0	0	0	0	3	0	0	0	3	3	5	0	27	1	4	0	0	0	0	0	5	0
OTU1178	1	0	0	1	0	0	0	0	0	0	0	3	0	0	3	0	8	10	0	7	0	2	0	0	0	1	0	0	0	0	0	0	0	8	0	2	4	5	0	13
OTU1179	0	1	1	0	0	0	0	0	0	0	0	0	0	0	1	0	1	1	1	0	1	2	0	2	1	0	0	0	0	2	0	4	0	1	0	0	1	2	0	0
OTU1180	1	2	2	1	0	1	1	1	1	0	4	4	2	0	1	7	0	0	0	1	1	0	4	1	3	6	1	2	4	1	0	2	1	0	0	0	0	0	0	0
OTU1181	0	0	0	0	0	0	2	0	3	0	2	0	0	0	3	1	0	0	0	0	0	0	0	0	0	0	0	0	0	0	2	0	0	0	0	0	0	0	0	0
OTU1182	0	0	0	0	0	0	0	0	0	0	0	1	0	0	3	0	0	2	0	1	0	1	0	0	3	0	0	0	0	0	0	0	0	1	0	2	1	0	0	0
OTU1183	0	1	2	1	2	2	0	3	0	0	0	2	3	1	1	7	1	3	1	0	1	0	1	1	5	1	1	0	4	4	1	3	4	2	1	0	1	1	1	0
OTU1184	0	0	1	0	0	0	2	0	1	3	1	0	0	0	0	0	0	0	0	0	0	0	2	0	0	0	0	1	2	0	0	0	0	0	0	0	0	1	3	2
OTU1185	15	17	18	23	3	45	1	22	13	6	0	8	5	28	0	15	3	5	24	9	18	10	6	10	18	7	9	7	22	18	8	25	0	0	1	1	0	1	1	0
OTU1186	0	0	0	0	0	0	0	0	2	0	0	1	0	0	0	0	2	3	1	2	1	4	0	0	0	0	0	0	0	0	0	0	0	0	0	1	0	3	0	2
OTU1187	2	0	0	1	0	0	0	0	1	0	0	2	0	0	5	0	2	3	1	0	6	4	0	3	0	0	0	0	0	0	0	1	0	2	1	2	1	7	0	2
OTU1188	0	0	2	0	0	3	1	0	0	1	0	0	1	0	0	0	0	0	0	0	0	0	0	0	0	0	1	0	0	1	2	1	0	1	1	0	1	0	0	1
OTU1189	0	0	0	0	0	0	0	0	0	2	0	0	0	0	0	0	0	0	0	0	0	0	0	0	0	0	0	0	0	0	0	0	2	0	3	0	0	0	0	0
OTU1190	0	0	0	0	0	0	0	0	0	1	0	0	1	0	2	0	0	0	0	0	0	0	0	0	0	0	0	0	0	0	3	0	0	0	0	0	0	0	0	0
OTU1191	11	9	1	5	2	5	0	10	11	4	0	1	0	6	0	0	0	2	0	0	0	0	0	0	2	0	0	0	0	0	0	1	0	0	0	1	0	2	0	0
OTU1192	3	4	16	2	20	7	0	4	0	9	14	9	11	1	7	6	2	0	1	0	2	3	10	2	8	16	23	7	12	14	0	15	14	7	15	3	2	7	11	2
OTU1193	0	0	1	0	0	1	0	0	0	0	0	0	0	0	0	1	0	0	0	0	0	0	0	1	2	1	3	4	6	2	0	1	0	0	0	0	0	0	0	0
OTU1194	0	0	0	0	0	0	0	0	0	0	0	0	0	0	0	0	0	0	0	0	0	0	0	0	0	0	0	0	0	0	0	0	0	0	4	0	0	0	4	0
OTU1195	45	1	1	28	1	3	0	15	2	6	0	2	0	2	0	0	2	2	2	7	1	2	0	3	8	0	1	0	0	0	0	4	1	0	0	0	0	0	0	2
OTU1196	0	0	0	0	0	0	0	0	0	0	0	2	0	0	0	0	0	0	0	0	0	1	0	0	1	0	0	0	0	0	0	0	0	0	0	0	1	0	0	1
OTU1197	0	0	0	0	0	0	0	0	0	0	0	0	0	0	0	0	0	0	0	0	0	0	4	0	0	0	0	0	1	0	11	0	0	0	0	0	0	0	0	0
OTU1198	0	0	0	0	0	0	3	0	1	0	0	0	0	0	0	0	0	0	0	0	0	0	0	0	0	0	0	0	0	0	2	0	0	0	0	0	0	0	0	0
OTU1199	0	0	3	0	1	0	1	1	1	1	0	0	2	0	0	2	0	0	0	0	0	0	0	0	0	1	0	0	0	3	0	2	2	0	0	0	0	0	2	0
OTU1200	1	0	0	0	0	0	0	0	1	1	0	1	0	0	3	0	12	5	3	5	1	4	0	3	7	5	3	4	2	6	0	7	3	8	1	7	4	2	2	11
OTU1201	0	0	0	0	0	0	0	0	0	0	0	0	0	0	0	0	0	2	0	0	0	0	0	0	0	0	0	0	0	0	0	0	0	0	0	0	0	0	0	0
OTU1202	0	0	0	0	0	0	4	0	2	0	0	0	0	0	0	0	0	0	0	0	0	0	0	0	0	0	0	0	0	0	1	0	0	0	0	0	0	0	0	0
OTU1203	0	1	0	0	0	0	0	1	0	0	0	0	0	0	0	0	0	1	0	0	0	0	0	0	1	0	1	0	0	0	0	0	0	0	0	0	0	0	0	0
OTU1204	0	0	0	0	0	0	0	0	0	0	0	0	0	0	0	0	0	1	0	0	26	0	0	0	0	0	0	0	0	0	0	0	0	0	0	0	0	0	0	0
OTU1205	1	1	6	1	8	2	4	0	0	8	2	0	5	0	6	4	0	0	1	0	4	0	23	0	2	4	5	5	8	4	17	3	13	1	5	0	1	0	13	2
OTU1206	2	2	0	3	1	0	1	1	9	5	0	6	1	4	0	0	0	5	3	9	1	4	1	3	1	2	1	0	0	1	0	3	0	0	0	0	1	2	1	0
OTU1207	0	0	0	0	0	0	0	0	0	0	0	0	0	0	0	0	0	0	0	0	0	0	0	0	0	0	0	0	0	0	0	0	0	0	0	0	0	1	1	0
OTU1208	0	0	0	0	0	0	0	0	0	0	0	0	1	0	0	1	2	0	1	0	0	0	0	0	0	0	0	1	1	0	0	1	0	0	1	0	0	0	0	0
OTU1209	0	0	0	0	0	0	0	0	0	0	0	0	0	0	0	2	0	0	0	0	0	0	0	0	0	0	0	0	0	0	0	0	1	0	0	0	0	0	0	0
OTU1210	0	0	0	0	0	0	0	0	0	0	0	0	0	0	1	0	1	0	0	0	0	0	0	0	0	0	0	0	0	0	0	0	0	0	0	0	1	1	0	0
OTU1211	0	0	0	0	0	0	0	0	0	0	0	0	0	0	0	0	0	0	0	0	0	0	0	0	0	0	0	0	0	0	0	0	0	3	0	1	0	1	0	0
OTU1212	0	0	1	0	4	0	5	1	1	0	2	3	1	0	1	0	0	0	0	0	1	0	2	0	1	1	0	0	1	0	0	0	0	0	2	0	0	0	2	0
OTU1213	2	0	0	0	0	0	0	1	0	0	0	0	0	0	0	0	2	1	0	0	0	0	1	0	0	0	0	0	1	0	0	1	0	0	0	0	0	0	0	0
OTU1214	0	0	0	0	1	0	0	0	0	5	0	0	1	0	2	0	2	0	1	0	3	0	20	0	1	2	2	2	13	4	2	2	9	0	3	0	0	1	4	1
OTU1215	0	0	0	0	0	0	0	0	0	0	0	0	0	0	0	0	3	7	21	4	0	8	0	4	1	2	0	0	0	0	0	2	0	0	2	0	1	0	0	3
OTU1216	0	0	0	0	0	0	0	0	0	0	0	0	0	0	0	0	0	0	0	0	0	0	0	0	0	1	0	0	0	0	0	0	0	0	0	2	1	0	0	0
OTU1217	4	0	0	0	0	0	0	0	0	0	0	0	0	0	0	0	2	0	0	0	0	0	0	0	0	0	0	0	0	0	0	0	0	0	0	0	0	0	0	0
OTU1218	0	0	0	0	0	0	0	0	0	0	0	0	0	0	0	0	3	2	0	1	0	2	0	0	0	0	0	0	0	0	0	0	0	0	1	2	4	3	0	4
OTU1219	0	0	1	0	0	0	0	1	0	0	0	0	0	0	0	0	0	0	0	0	1	0	0	1	0	0	0	0	0	1	1	0	0	0	0	0	0	0	0	0
OTU1220	0	0	0	0	0	0	0	0	0	0	0	1	0	0	0	1	0	0	0	0	0	0	0	0	0	0	0	0	0	0	0	0	0	0	0	0	0	0	0	0
OTU1221	0	0	1	0	1	0	0	0	0	0	1	0	1	0	1	0	0	0	0	0	0	0	0	0	0	0	1	0	0	0	0	0	0	0	0	0	0	0	0	0
OTU1222	0	1	0	0	0	0	0	0	0	0	0	0	0	0	1	0	0	0	0	0	0	0	1	0	0	0	0	0	0	0	0	0	0	7	4	3	4	3	0	3
OTU1223	0	0	0	0	0	0	0	0	0	0	0	0	0	0	0	0	0	3	0	1	0	0	0	0	0	0	0	0	0	0	0	0	0	0	0	0	0	0	0	0
OTU1224	0	0	0	0	0	0	0	0	0	0	0	0	0	0	0	0	0	0	0	0	0	0	0	0	1	0	0	1	0	0	0	0	0	2	0	2	0	0	0	4
OTU1225	0	0	1	0	0	0	6	1	0	1	0	0	0	0	4	0	0	0	0	0	0	0	0	1	0	1	1	2	1	2	7	0	0	0	0	0	0	0	1	0
OTU1226	0	0	0	0	0	0	11	0	3	0	0	0	3	0	1	0	0	0	0	0	0	0	0	0	0	0	0	0	0	0	0	0	0	0	0	0	0	0	0	0
OTU1227	0	0	0	0	0	0	42	0	30	0	1	0	22	0	21	0	0	0	0	0	1	0	19	0	1	0	0	1	13	1	41	0	0	0	1	0	0	0	3	0
OTU1228	0	1	0	1	0	1	0	0	0	0	0	0	0	0	0	0	0	0	0	0	0	0	0	0	0	0	0	1	0	0	0	0	0	0	0	0	0	0	0	0
OTU1229	0	0	0	0	0	0	0	0	0	0	0	0	0	0	0	0	0	0	0	0	0	0	0	0	0	0	0	0	0	0	0	0	0	7	0	1	0	0	0	0
OTU1230	1	0	0	0	0	0	0	0	0	0	0	0	0	0	2	0	8	4	0	2	0	1	1	0	0	0	0	0	0	0	0	0	0	0	1	0	3	1	0	1
OTU1231	0	0	1	0	32	0	51	0	27	20	3	3	18	5	15	7	3	1	2	0	13	0	86	1	2	0	0	9	6	2	62	0	26	2	60	0	0	8	92	4
OTU1232	0	0	0	0	0	0	0	0	0	0	0	0	0	0	0	0	3	1	0	0	1	4	0	0	0	0	0	0	0	0	0	0	0	0	0	0	0	0	0	0
OTU1233	0	0	0	0	0	0	0	0	0	11	0	0	0	0	1	0	0	0	0	0	2	0	2	0	0	0	1	0	0	1	0	0	16	0	10	0	0	2	14	0
OTU1234	0	0	0	0	0	0	0	0	0	0	0	0	0	0	0	0	1	2	0	0	0	0	0	0	0	0	0	0	0	0	0	0	0	0	0	0	0	0	0	0
OTU1236	0	0	0	0	0	0	0	0	0	0	0	0	0	0	0	0	1	0	0	0	0	0	0	0	0	0	0	0	1	0	0	0	0	0	0	0	0	0	0	0
OTU1238	0	0	0	0	0	0	0	0	0	0	0	1	0	0	0	0	0	0	0	0	0	0	1	1	0	1	0	0	1	1	0	0	1	0	0	1	0	0	1	1
OTU1239	0	0	0	0	0	0	0	0	0	23	0	0	0	0	3	0	0	0	0	2	1	1	0	1	1	0	2	2	1	2	0	1	40	0	51	0	0	1	34	0
OTU1240	0	0	1	0	0	0	0	0	0	0	0	0	0	0	0	0	0	0	0	0	0	0	0	0	0	1	0	2	0	1	0	0	0	0	0	0	0	0	0	0
OTU1241	18	12	8	17	0	19	0	13	2	3	0	3	0	2	0	1	0	1	2	0	0	1	0	0	3	7	4	9	0	6	0	2	0	0	3	2	0	3	0	0
OTU1242	0	0	0	0	0	0	0	0	0	0	0	0	0	0	0	1	3	2	0	5	0	1	0	0	0	0	0	0	0	0	0	0	0	2	0	0	0	0	0	0
OTU1243	1	1	0	0	0	1	0	2	0	0	0	0	0	0	0	0	0	0	0	0	0	0	0	0	0	0	0	0	0	0	0	0	0	0	0	0	0	0	0	0
OTU1244	0	0	0	0	2	0	3	0	0	0	0	1	1	0	1	0	0	0	0	0	0	0	0	0	1	0	0	0	0	0	0	0	0	0	0	0	0	0	0	0
OTU1245	0	0	0	0	0	0	0	0	0	2	0	1	0	0	2	0	0	0	0	0	0	0	0	0	0	0	0	0	0	0	0	0	3	1	5	0	1	2	9	4
OTU1246	1	6	3	2	0	2	1	4	2	2	0	5	0	9	0	2	0	0	5	1	5	1	2	3	3	3	4	3	2	2	1	2	2	1	1	0	1	0	2	0
OTU1247	7	8	0	2	0	7	0	0	1	0	0	0	0	0	1	1	0	0	0	0	0	0	0	0	0	0	0	0	0	0	0	0	0	0	0	0	1	0	0	0
OTU1248	0	2	2	0	2	1	0	2	0	0	0	3	1	0	2	3	2	2	0	4	1	2	0	2	6	5	16	6	4	7	1	9	1	1	1	1	4	3	1	2
OTU1249	1	0	4	2	2	0	7	0	3	1	1	0	3	3	3	1	0	0	0	0	0	0	0	0	0	2	1	1	0	0	1	0	0	0	0	0	0	0	0	0
OTU1251	0	0	0	0	1	0	6	0	3	0	0	1	0	0	1	0	0	0	0	0	2	0	1	0	0	0	0	0	0	0	1	0	0	0	1	0	0	0	0	0
OTU1252	0	0	0	0	0	0	0	0	0	0	0	1	0	0	0	0	0	0	0	0	0	0	0	0	0	0	0	0	0	0	0	0	0	6	0	2	1	3	0	4
OTU1253	0	0	0	0	0	0	2	0	2	0	0	0	0	0	0	0	0	0	0	0	0	0	0	0	0	0	0	0	0	0	0	0	0	0	0	0	0	0	0	0
OTU1254	0	0	0	0	0	0	0	0	0	0	0	0	0	0	0	0	0	0	1	0	0	0	0	1	0	0	0	0	0	0	0	0	0	2	0	2	1	3	0	0
OTU1255	0	0	0	0	0	0	0	0	0	0	0	0	0	0	0	0	0	0	0	1	0	0	0	1	0	0	0	0	0	0	0	0	0	0	0	0	0	1	0	0
OTU1256	2	15	9	2	24	2	0	8	0	4	2	5	1	3	1	5	2	0	2	0	0	3	2	2	0	0	0	1	0	0	0	0	0	0	2	0	1	1	0	0
OTU1257	1	1	4	0	0	5	0	0	0	2	0	2	0	1	0	0	2	1	2	0	0	0	0	0	2	5	3	6	0	4	0	3	0	1	2	1	0	0	3	0
OTU1258	0	0	0	0	0	0	0	0	0	0	0	2	0	0	0	0	1	1	0	1	1	0	0	0	0	0	2	0	0	0	0	0	0	2	0	0	0	1	1	0
OTU1259	0	0	0	0	0	0	0	0	0	0	0	0	0	0	0	0	0	0	0	0	1	0	0	0	0	0	0	0	0	0	0	0	0	0	0	0	0	0	0	2
OTU1260	0	0	5	0	4	1	0	1	0	0	0	5	0	7	1	1	0	0	0	0	1	0	2	0	0	0	0	1	0	0	0	0	0	0	0	0	0	0	0	0
OTU1261	0	0	0	0	0	0	4	0	0	0	0	0	1	0	0	1	0	0	0	0	0	0	0	0	0	0	0	0	0	0	1	0	0	0	0	0	0	0	0	0
OTU1263	0	0	0	0	1	0	3	0	1	1	1	1	0	0	0	1	0	0	0	0	1	0	1	0	0	0	0	4	1	1	0	1	0	1	0	0	0	1	2	0
OTU1264	0	0	0	0	1	0	0	0	1	0	1	0	18	0	9	0	0	0	0	0	0	0	0	0	0	0	0	0	2	0	0	0	0	0	0	0	0	0	0	0
OTU1265	2	2	0	6	1	2	0	2	4	1	0	1	0	0	1	0	0	0	1	1	1	1	0	2	1	2	0	1	0	1	0	5	0	1	0	2	5	0	0	2
OTU1266	2	0	1	1	0	0	0	1	0	0	0	1	0	0	0	3	1	0	1	2	0	2	0	2	1	2	0	2	0	1	0	0	0	1	1	2	3	0	0	0
OTU1267	0	0	0	0	0	0	0	0	0	0	0	0	1	1	0	0	0	0	0	0	0	0	0	0	1	0	2	1	0	0	0	0	0	0	0	0	0	0	0	0
OTU1268	0	0	0	0	0	0	0	0	0	6	0	7	0	0	0	0	0	0	0	0	0	0	0	0	0	0	0	0	0	1	0	0	4	6	2	5	1	2	7	3
OTU1269	0	0	0	2	0	0	0	4	0	0	0	1	0	0	1	0	0	1	1	2	0	4	0	1	0	0	1	0	0	0	0	0	0	0	2	3	3	2	2	2
OTU1270	0	0	0	0	0	0	0	0	0	0	0	0	0	0	0	0	0	0	0	0	0	0	0	0	0	0	1	0	0	2	0	0	0	0	0	0	0	0	0	0
OTU1271	1	0	1	0	0	0	0	0	0	0	0	0	0	0	0	0	0	1	1	1	0	0	0	1	0	0	0	0	0	0	0	0	1	0	0	0	1	0	0	0
OTU1272	4	0	0	0	0	0	0	0	0	0	0	0	0	0	0	0	0	0	0	0	0	0	0	0	0	0	0	0	0	0	0	0	0	0	0	0	0	0	0	0
OTU1273	0	0	3	0	0	1	0	4	0	0	0	0	0	0	0	0	0	0	0	0	0	0	0	0	0	0	0	0	0	0	0	0	0	0	0	0	0	0	0	0
OTU1274	0	1	1	3	0	3	0	0	7	4	0	1	0	1	4	0	1	8	0	4	0	4	0	2	2	0	0	1	0	1	0	2	3	5	1	2	3	3	1	3
OTU1275	12	12	9	13	3	22	3	3	2	57	1	35	1	5	30	4	6	11	5	6	10	3	6	11	9	23	18	20	18	14	5	15	97	55	125	55	71	82	303	83
OTU1276	0	0	0	0	0	0	0	0	0	0	0	0	0	0	0	0	0	1	0	0	2	0	0	1	2	0	1	0	0	1	0	0	0	0	0	0	0	0	0	0
OTU1277	0	0	0	0	0	0	0	0	0	2	0	0	0	1	0	0	0	0	0	1	3	1	0	0	0	2	0	2	2	0	0	1	0	0	0	0	0	1	0	2
OTU1278	1	0	0	0	0	0	0	0	0	0	0	2	0	0	2	0	8	3	0	3	0	1	0	0	0	0	0	0	0	0	0	0	0	3	0	3	0	2	0	4
OTU1279	0	0	0	0	0	1	0	0	2	0	0	2	1	0	0	0	0	0	0	0	0	0	0	0	0	0	0	1	0	0	0	0	0	0	0	0	0	0	0	1
OTU1280	0	0	0	0	0	0	0	0	0	0	0	0	0	0	0	0	0	0	0	0	0	1	0	0	0	0	0	0	0	0	0	0	0	0	0	0	0	0	0	0
OTU1281	4	6	8	1	1	1	1	3	1	4	0	2	1	8	0	0	0	0	2	1	0	0	1	1	1	2	0	1	0	0	0	0	0	0	2	0	0	0	0	0
OTU1282	38	11	2	21	0	9	0	19	16	30	0	14	0	7	8	2	18	17	6	11	6	12	4	8	20	14	8	7	10	9	0	11	2	32	0	16	14	20	1	12
OTU1283	1	1	1	0	0	0	0	0	0	1	0	0	0	0	0	0	0	0	0	0	0	0	1	0	1	2	2	1	3	1	0	1	1	0	0	0	0	0	0	0
OTU1284	0	0	0	0	0	0	3	0	0	2	0	0	0	0	0	0	0	0	0	0	0	0	0	0	0	0	0	0	0	0	0	0	0	0	0	0	0	0	0	0
OTU1285	3	2	1	9	0	1	0	1	0	0	0	0	0	0	0	0	0	0	0	0	0	0	0	0	3	3	0	1	0	0	0	2	0	0	0	0	0	0	0	0
OTU1286	0	0	0	0	0	0	0	0	0	0	0	0	0	0	0	0	2	0	0	0	0	0	14	0	0	0	0	0	1	0	0	0	0	1	3	0	0	0	0	0
OTU1287	0	0	0	0	0	0	0	0	0	0	0	0	0	0	1	1	0	0	0	0	1	0	0	0	0	0	0	0	0	0	0	0	0	0	0	0	0	0	0	0
OTU1288	0	0	0	0	0	0	0	0	0	0	0	0	0	0	1	0	0	0	0	0	0	0	0	0	0	0	0	0	0	0	0	0	0	0	0	0	0	0	0	0
OTU1289	0	0	0	0	0	0	1	0	1	0	0	1	0	0	0	0	0	0	0	0	2	0	1	0	0	1	0	0	0	0	3	1	0	0	4	1	0	1	3	0
OTU1290	0	0	0	0	0	0	0	0	0	0	0	0	0	0	0	1	0	0	0	0	0	0	0	0	3	1	0	1	7	0	0	0	0	0	0	0	0	0	0	0
OTU1291	0	0	0	0	0	0	0	0	0	2	0	2	0	0	1	0	0	2	1	0	1	0	0	1	1	0	0	0	0	0	7	0	10	1	9	6	4	4	10	9
OTU1292	0	0	0	0	0	0	0	0	0	0	0	1	0	0	3	0	3	2	0	2	0	0	0	2	1	0	1	0	0	0	0	0	0	2	2	2	3	7	0	3
OTU1293	0	0	0	0	0	0	0	0	0	0	0	0	0	0	0	0	0	0	0	0	1	0	0	0	0	1	2	2	0	0	0	1	0	0	1	0	0	0	1	0
OTU1294	3	0	6	4	0	0	0	0	0	4	0	7	0	0	5	9	7	2	0	5	1	2	0	4	6	9	12	10	13	2	0	6	4	24	4	26	8	11	1	13
OTU1295	1	2	0	0	5	2	6	0	3	1	7	1	9	2	6	2	0	0	0	1	2	1	4	1	0	1	0	1	1	0	3	0	2	0	0	1	0	0	2	0
OTU1297	0	0	0	0	0	0	0	0	0	0	0	0	0	0	1	0	0	0	0	0	0	0	0	0	0	0	0	0	0	0	0	1	0	0	0	0	0	0	0	0
OTU1298	1	0	0	1	0	0	0	0	0	0	0	0	0	0	1	0	2	2	0	0	0	1	0	0	0	0	0	0	0	0	0	0	0	0	0	0	2	0	0	0
OTU1299	0	0	0	0	0	0	0	0	0	0	0	0	0	0	0	0	0	0	0	0	0	0	0	0	0	0	0	0	0	0	0	0	0	0	3	0	0	0	2	0
OTU1300	0	0	0	0	0	0	0	1	1	0	0	1	0	0	0	0	0	0	0	0	0	0	0	0	0	0	0	0	0	0	0	0	0	0	0	0	0	0	0	0
OTU1301	0	2	0	0	0	0	0	0	0	0	0	0	0	0	0	0	1	2	0	0	0	1	0	0	0	1	3	1	0	0	0	1	0	0	0	0	1	0	1	0
OTU1302	0	0	0	0	0	0	0	0	0	0	0	0	0	0	0	0	0	0	0	0	0	0	0	0	0	1	0	0	2	0	4	0	0	0	0	0	0	1	0	0
OTU1303	1	0	0	1	0	0	0	0	0	1	0	0	0	0	0	0	0	0	0	0	2	1	0	1	0	0	0	0	0	0	0	1	0	0	0	0	0	0	0	0
OTU1305	0	0	0	0	0	0	5	0	3	0	0	0	0	0	1	0	0	0	0	0	0	0	0	0	0	0	0	0	0	0	8	0	0	0	0	0	0	0	0	0
OTU1306	0	0	0	0	0	0	2	0	2	0	0	0	0	0	0	0	0	0	0	0	0	0	0	0	0	0	0	0	0	0	2	0	0	0	0	0	0	0	0	0
OTU1307	0	0	3	1	0	0	0	0	0	0	0	0	0	0	0	2	0	0	0	0	0	0	0	0	0	0	0	0	0	0	0	0	0	0	0	0	0	0	0	0
OTU1308	0	0	0	0	0	0	1	0	0	0	0	0	0	0	0	0	0	0	0	0	0	0	0	0	0	0	0	0	0	0	0	0	0	1	0	0	0	0	0	0
OTU1309	0	0	0	0	0	0	0	0	2	0	0	0	0	0	0	0	0	0	0	0	0	0	0	0	0	0	0	0	0	0	0	0	0	0	0	0	0	0	0	0
OTU1310	0	0	0	0	0	0	0	0	0	0	0	0	0	0	0	0	1	2	1	0	0	0	0	1	0	0	0	0	0	0	0	1	0	0	0	0	0	0	0	2
OTU1311	0	0	0	0	3	0	3	0	3	0	0	0	2	0	2	1	0	0	0	0	0	0	0	0	0	0	0	0	0	0	9	0	0	0	0	0	0	0	0	0
OTU1312	0	0	0	1	0	0	0	0	0	0	1	0	0	0	0	1	4	0	0	0	0	0	0	0	0	0	0	1	1	0	0	0	0	0	0	0	0	0	0	0
OTU1313	0	0	1	0	0	0	0	0	0	1	1	1	0	0	2	2	2	0	1	1	0	0	0	0	0	1	1	0	0	1	0	2	2	0	2	0	2	0	0	0
OTU1314	1	0	0	0	0	0	0	0	0	0	0	0	0	0	1	1	0	2	0	0	3	1	0	4	3	8	5	1	1	0	0	8	1	1	6	0	0	1	0	2
OTU1315	0	0	0	0	0	0	0	0	0	0	0	0	0	0	0	0	2	0	0	4	0	1	0	0	0	0	0	0	0	0	0	0	0	0	0	0	0	0	0	0
OTU1316	1	3	8	1	1	0	0	1	1	0	1	0	12	0	7	2	0	1	1	0	0	0	0	0	0	2	0	5	0	2	3	1	0	0	1	0	0	0	0	1
OTU1317	0	0	0	0	0	0	0	0	0	0	0	0	0	0	0	0	2	0	1	0	1	0	0	1	1	2	0	1	0	0	0	0	0	0	0	0	0	0	0	0
OTU1318	2	0	0	0	0	0	0	0	0	0	0	3	0	0	0	1	1	2	1	2	0	0	0	0	0	0	1	0	0	0	0	1	0	1	0	2	0	0	0	1
OTU1319	0	0	0	0	0	0	0	0	0	0	0	1	0	1	0	0	0	0	0	0	0	0	0	0	0	0	0	0	5	0	0	0	0	0	0	0	0	0	0	0
OTU1320	0	0	1	0	4	1	0	0	0	0	0	0	2	0	0	1	0	2	0	0	0	0	1	0	1	1	0	0	0	0	0	0	3	0	0	0	0	0	2	0
OTU1321	0	0	0	1	0	1	0	2	1	0	0	0	0	0	4	1	0	3	1	2	0	1	2	0	5	3	1	4	1	3	0	3	0	9	0	3	4	5	0	0
OTU1322	0	0	1	0	0	0	0	0	0	1	0	2	0	0	1	0	0	0	1	0	1	0	0	1	1	0	0	1	0	1	0	0	3	4	1	3	1	1	1	0
OTU1323	0	0	0	0	0	0	0	0	0	0	0	0	0	0	0	0	0	0	0	0	0	0	0	0	0	1	1	0	0	4	0	0	0	0	0	0	0	0	0	0
OTU1324	31	36	26	41	1	55	0	29	11	25	3	31	0	30	22	19	66	62	90	72	75	68	10	99	34	55	57	67	56	98	2	59	17	28	33	22	45	52	17	21
OTU1325	0	0	2	0	11	0	11	0	7	0	2	0	1	0	3	1	0	0	0	0	0	0	3	0	0	0	0	0	0	0	0	0	0	0	1	0	0	0	0	0
OTU1326	0	0	0	0	0	0	0	0	0	1	0	1	0	0	0	0	1	4	0	4	0	3	0	4	0	1	0	0	0	1	0	0	0	6	0	3	2	2	0	4
OTU1327	0	0	0	0	0	0	2	0	5	0	0	0	5	0	3	0	0	0	0	0	0	0	0	0	0	0	0	0	1	0	3	0	0	0	0	0	0	0	0	0
OTU1328	0	0	0	0	0	0	0	0	0	0	0	0	0	0	0	0	0	0	0	0	0	0	0	0	0	0	0	0	0	3	0	0	0	0	0	0	0	0	0	0
OTU1329	0	0	0	0	0	0	0	0	0	2	0	0	0	0	0	0	1	2	0	0	1	2	0	2	0	1	3	3	1	4	0	5	3	2	8	1	0	2	0	2
OTU1330	0	1	1	1	0	1	0	1	1	0	0	1	0	0	0	0	0	1	0	1	0	0	0	1	0	0	0	0	0	1	0	0	0	0	1	0	0	0	0	0
OTU1331	33	25	27	18	5	31	13	28	15	13	2	11	36	38	15	19	0	0	0	0	0	0	1	0	1	1	0	3	1	2	1	0	0	4	0	2	2	3	1	0
OTU1332	0	1	2	1	1	1	0	4	1	2	0	2	3	0	0	3	2	0	0	0	0	0	0	1	1	3	3	2	1	3	1	5	1	1	2	1	3	1	1	1
OTU1333	0	0	0	0	0	0	0	0	0	0	0	1	0	0	1	0	0	0	0	0	0	0	0	0	0	0	0	0	0	0	0	0	0	0	0	1	0	0	0	2
OTU1334	0	0	0	0	0	0	0	1	0	0	0	2	0	0	0	0	10	5	0	1	0	0	0	3	0	1	2	0	1	0	0	0	0	1	0	4	2	0	0	0
OTU1335	0	0	0	0	0	0	0	0	0	0	0	0	0	0	0	0	0	1	0	0	0	1	0	0	0	0	1	0	0	0	0	1	0	0	0	0	0	0	0	0
OTU1336	0	0	0	0	0	0	0	3	0	0	0	0	0	0	0	0	0	0	0	0	0	0	0	0	0	0	0	0	0	0	0	0	0	0	0	0	0	0	0	0
OTU1337	18	45	10	43	3	52	0	58	35	13	0	15	3	23	7	3	1	4	4	3	0	7	0	1	3	6	3	8	8	10	15	9	0	23	1	11	11	7	0	11
OTU1338	0	0	2	0	0	0	1	0	0	0	0	0	0	1	0	0	0	0	1	0	0	0	0	1	0	0	0	2	0	0	0	0	0	0	0	0	0	0	0	0
OTU1339	0	0	0	0	0	0	0	0	0	0	0	0	0	0	0	0	0	0	0	0	0	0	0	0	0	0	0	0	0	0	0	0	2	0	0	1	0	0	1	5
OTU1340	1	2	0	0	0	1	0	0	0	1	0	3	0	0	0	5	6	4	3	3	2	2	0	3	12	4	3	5	6	1	0	3	0	0	1	0	1	0	0	0
OTU1341	0	0	1	2	0	0	0	1	0	0	0	0	0	1	0	1	0	0	0	0	0	0	0	0	0	0	0	1	0	1	0	0	0	0	1	0	0	0	0	0
OTU1342	0	0	0	0	0	0	0	0	0	0	0	0	0	0	0	0	0	1	1	0	0	1	0	0	0	0	0	0	0	0	0	0	0	1	0	0	1	0	0	2
OTU1343	19	17	9	16	8	14	0	9	6	10	1	6	4	12	6	5	15	11	28	20	18	14	24	31	26	27	22	15	21	26	0	20	17	15	9	14	14	14	13	8
OTU1344	1	2	0	3	1	2	0	0	4	2	0	1	0	0	0	0	0	0	0	0	0	0	0	0	0	0	0	0	0	1	0	0	0	0	0	0	0	0	0	0
OTU1345	0	0	0	1	0	0	0	0	2	0	0	3	0	0	6	0	14	16	0	8	0	10	1	3	0	0	0	0	0	0	0	0	2	3	0	3	2	5	0	6
OTU1346	0	0	0	0	0	0	0	0	0	0	0	1	0	0	0	0	0	0	0	0	0	0	0	1	1	1	0	0	2	0	0	0	0	0	1	2	0	0	0	0
OTU1347	1	0	0	1	0	0	0	0	0	0	0	0	0	0	0	0	0	1	0	0	0	0	0	0	0	0	0	1	0	0	0	0	0	0	0	0	0	0	1	0
OTU1348	0	0	0	0	0	0	0	0	0	0	0	0	0	0	0	0	0	0	0	0	0	0	0	0	0	0	0	0	0	0	0	0	1	0	0	0	0	0	2	0
OTU1349	0	0	0	0	0	0	0	0	0	0	0	0	0	0	0	0	0	0	0	0	13	0	0	0	0	0	0	0	0	0	0	0	0	0	0	0	0	0	0	0
OTU1350	0	0	0	0	0	0	0	0	0	0	0	1	0	0	0	0	0	0	0	0	0	0	0	0	0	0	0	0	0	0	0	0	0	1	0	2	1	0	0	1
OTU1351	1	4	10	7	2	5	1	8	0	6	5	2	4	0	0	5	0	0	0	0	5	0	8	0	3	6	7	5	9	9	3	9	6	0	7	0	1	2	8	0
OTU1352	0	0	0	0	0	0	0	0	0	0	0	0	0	1	0	0	0	1	0	0	0	1	0	0	1	0	0	0	0	1	0	1	0	5	0	4	0	2	0	0
OTU1353	0	0	0	0	2	1	1	1	0	0	0	0	1	3	1	0	0	0	0	0	1	0	0	0	0	0	0	0	0	0	0	0	0	0	0	0	0	0	0	0
OTU1354	0	3	0	1	0	0	0	0	0	0	0	1	0	1	0	0	16	5	0	7	4	4	0	8	9	4	4	8	4	5	0	6	3	1	2	4	6	3	0	4
OTU1355	41	13	5	26	3	23	0	34	32	200	1	732	0	29	699	6	513	493	288	613	96	423	20	494	133	208	170	179	129	164	8	221	335	1100	420	1691	1816	858	477	1152
OTU1357	0	0	0	0	0	0	0	0	0	0	0	0	0	0	1	0	0	1	0	2	0	5	0	0	0	0	0	0	0	2	0	0	0	1	0	0	0	0	0	0
OTU1358	0	0	0	0	0	0	0	0	0	0	0	0	0	0	0	0	2	0	0	1	0	0	0	0	0	0	0	0	0	0	0	0	0	0	0	0	0	0	0	0
OTU1359	0	0	0	0	0	0	0	1	0	1	0	5	0	0	1	0	0	0	0	0	0	1	0	2	5	2	3	1	1	1	0	2	0	4	1	4	2	4	0	3
OTU1360	1	0	0	0	0	0	0	0	0	0	0	0	0	2	0	0	0	0	0	0	0	0	0	0	0	0	0	0	0	0	0	0	0	0	0	0	0	0	0	0
OTU1361	0	0	0	0	5	0	21	0	9	0	8	1	5	0	14	2	0	0	0	0	0	0	5	0	0	0	1	1	4	1	26	1	4	0	0	0	0	0	2	0
OTU1362	0	0	0	0	1	0	1	0	0	0	0	0	0	0	0	0	0	0	0	0	3	0	0	0	0	0	0	0	0	0	0	0	1	0	0	0	0	0	1	0
OTU1363	0	0	0	0	0	0	0	0	0	0	0	1	0	0	1	0	2	0	0	0	0	0	0	0	0	0	0	0	0	0	0	0	0	0	0	4	1	4	0	3
OTU1364	13	15	9	25	3	14	0	14	5	7	1	16	2	12	4	6	13	19	17	9	12	10	5	29	23	20	28	16	6	24	0	32	4	10	13	11	14	15	5	13
OTU1365	0	0	0	0	0	0	0	0	0	0	0	0	0	0	0	0	0	0	0	0	0	0	0	2	0	0	0	0	0	0	0	0	0	0	0	0	0	0	0	0
OTU1366	1	0	0	0	0	0	0	1	0	0	0	0	0	0	0	0	0	0	0	0	0	0	0	0	0	0	0	1	0	0	0	0	0	0	0	0	0	0	0	0
OTU1367	0	0	0	0	0	0	0	0	0	0	0	0	0	0	0	0	2	0	0	0	0	0	0	1	0	0	0	0	16	0	0	0	0	0	0	0	0	0	0	0
OTU1368	0	0	0	0	0	0	0	0	0	0	0	0	0	0	0	0	0	0	0	0	0	0	0	0	0	0	0	0	0	0	0	0	1	0	1	0	0	0	4	0
OTU1369	0	0	0	0	5	0	9	0	1	1	2	0	0	0	0	1	0	0	0	0	1	0	0	0	0	1	1	0	0	0	0	0	0	0	0	0	0	0	0	0
OTU1370	8	10	26	5	12	3	0	11	1	6	5	19	7	6	1	16	6	2	0	4	6	2	14	3	5	6	7	3	4	4	1	4	2	2	4	7	1	7	1	1
OTU1371	0	0	0	0	0	0	0	0	0	0	0	1	0	0	0	0	1	0	1	1	0	0	0	0	0	0	0	0	0	0	0	0	0	2	0	5	2	3	0	1
OTU1372	0	1	1	0	0	0	0	0	0	0	0	0	0	0	0	0	0	0	0	0	0	0	0	0	0	0	0	0	1	0	0	0	0	1	0	0	0	0	0	0
OTU1373	0	0	0	0	0	0	0	0	0	0	0	0	0	0	0	0	0	3	0	0	0	3	0	0	0	0	0	0	0	0	0	0	0	0	0	0	0	0	0	0
OTU1374	0	0	0	0	0	0	0	0	0	0	0	0	0	0	0	0	0	0	0	0	2	0	0	0	0	0	0	0	0	0	0	0	0	0	0	0	0	0	0	0
OTU1375	0	0	0	0	0	0	0	0	0	2	0	0	0	0	1	0	0	1	0	0	0	1	0	0	2	0	0	0	0	2	0	0	2	1	3	0	1	0	0	0
OTU1376	2	4	1	3	0	2	0	1	0	0	0	0	0	1	0	0	2	0	1	0	1	3	0	1	2	1	3	4	1	1	0	7	2	0	1	0	0	2	0	0
OTU1377	1	1	1	2	2	4	0	1	1	0	0	3	0	2	0	1	0	0	0	0	0	0	0	0	0	1	0	0	0	0	0	0	0	0	0	0	0	0	0	0
OTU1379	0	0	0	0	0	0	0	0	0	0	0	0	0	0	0	0	0	0	0	0	34	0	0	0	0	0	0	0	0	0	0	0	0	0	0	0	0	0	0	0
OTU1380	0	0	0	0	0	0	0	2	0	0	0	2	0	0	0	0	0	2	1	0	1	3	0	2	0	2	1	2	0	0	0	2	0	2	0	3	1	1	0	0
OTU1381	2	4	3	1	1	0	0	3	0	0	0	0	0	0	0	0	0	0	0	1	0	0	0	1	0	0	0	0	0	0	0	0	0	1	0	1	0	1	0	0
OTU1383	0	0	0	0	0	0	0	0	0	0	0	0	0	0	0	0	0	0	1	0	0	1	1	1	1	1	0	1	0	0	0	0	0	0	0	0	0	0	0	0
OTU1384	0	0	0	0	0	0	0	0	0	0	0	0	0	0	1	0	0	0	0	0	0	0	4	2	1	0	1	0	4	0	0	1	0	0	0	0	0	0	0	1
OTU1385	0	0	1	0	2	0	3	1	1	0	0	0	4	0	0	2	0	0	0	0	0	0	0	0	0	0	0	0	0	0	0	0	0	0	1	0	0	1	0	0
OTU1386	0	1	0	2	0	0	0	1	0	2	0	0	1	0	0	0	6	2	3	4	1	0	0	4	7	9	7	5	0	5	1	10	0	1	1	1	0	1	0	0
OTU1387	1	0	1	3	0	0	0	2	0	1	0	4	0	0	1	1	0	0	0	0	1	1	3	2	2	2	4	2	0	4	0	5	3	7	1	8	2	1	4	5
OTU1388	1	0	1	1	0	0	0	0	2	1	0	1	0	1	0	0	4	8	5	7	1	7	0	2	0	0	1	0	0	0	0	2	0	10	1	9	6	3	0	9
OTU1389	0	0	0	0	0	0	1	0	0	0	0	0	0	0	3	0	0	0	0	0	0	0	0	0	0	0	0	0	0	0	8	0	2	0	0	0	0	0	0	0
OTU1391	31	25	4	16	0	13	0	24	4	15	0	15	0	1	2	5	33	32	19	13	24	32	2	19	36	29	28	10	17	24	1	21	5	4	7	8	4	3	2	7
OTU1392	0	0	0	0	0	0	0	0	1	0	0	0	0	0	0	0	0	0	0	0	0	0	0	1	0	0	0	0	0	0	0	0	0	0	0	0	0	0	0	0
OTU1393	3	36	55	27	22	43	31	28	19	13	18	21	46	49	37	22	2	1	5	5	11	3	27	2	3	9	5	5	24	13	29	5	7	4	8	3	10	11	18	0
OTU1394	1	0	0	0	0	0	0	0	0	0	0	0	0	0	0	0	0	0	0	0	0	0	0	0	0	0	0	0	0	1	0	0	0	0	0	0	0	0	0	0
OTU1395	0	0	3	1	0	0	0	1	0	0	0	0	0	0	0	0	0	0	0	0	0	0	1	0	0	1	0	1	0	0	0	0	1	0	1	0	0	0	2	0
OTU1396	0	0	0	0	0	0	0	0	0	0	0	0	4	1	0	0	0	0	0	0	0	0	0	0	0	0	0	0	0	0	0	0	0	0	0	0	0	0	0	0
OTU1397	0	0	0	0	0	0	4	0	1	0	0	0	0	0	0	0	0	0	0	0	0	0	0	0	0	0	0	0	0	0	0	0	0	0	0	0	0	0	0	0
OTU1398	0	0	0	0	0	0	0	0	0	0	0	0	0	0	0	0	2	1	1	0	0	0	0	2	0	0	0	0	0	0	0	0	0	0	0	0	0	0	0	0
OTU1399	0	0	3	2	9	2	2	0	2	4	0	1	1	0	0	5	0	0	0	0	5	0	2	0	0	1	1	0	1	1	0	1	3	0	0	0	0	0	0	0
OTU1400	0	0	0	0	0	0	0	0	0	1	0	0	0	0	0	0	0	0	0	0	1	0	0	0	0	0	0	0	1	0	0	0	1	0	2	0	0	0	1	0
OTU1402	0	1	2	0	0	0	0	0	0	0	0	1	0	0	0	1	0	3	1	2	0	2	0	2	7	2	2	6	1	7	0	12	1	3	0	1	2	3	0	0
OTU1403	2	1	0	2	0	0	0	5	0	4	0	1	0	0	1	0	3	0	2	6	1	10	0	5	5	1	0	2	1	3	0	2	3	7	1	5	3	3	2	1
OTU1404	0	0	0	0	0	0	0	0	0	0	0	0	0	0	0	0	1	0	0	0	0	0	2	0	0	0	0	0	2	0	1	0	1	1	0	0	0	1	1	0
OTU1405	0	4	0	1	0	0	0	1	1	0	1	3	0	16	0	0	0	0	0	0	0	0	0	0	1	0	0	0	1	0	0	0	0	1	0	0	1	0	0	0
OTU1406	0	3	3	1	1	2	1	2	0	2	0	7	0	0	4	0	14	14	7	9	4	4	0	10	11	18	12	17	0	7	0	9	4	7	0	6	8	11	2	4
OTU1407	0	0	3	0	0	0	0	0	0	0	0	0	0	0	0	0	0	0	0	0	0	0	0	0	0	0	0	0	0	0	0	0	0	0	0	0	0	0	0	0
OTU1408	0	0	0	0	1	0	6	0	1	0	0	0	3	0	0	0	0	0	0	0	1	0	1	0	0	0	1	0	0	0	4	0	0	0	0	0	0	0	0	0
OTU1409	36	10	0	2	0	5	0	6	1	8	0	3	0	2	1	0	0	1	0	1	0	1	0	0	11	2	1	1	1	0	0	0	1	0	2	2	1	0	0	7
OTU1410	0	0	0	0	0	0	0	0	0	2	0	4	0	0	5	0	0	0	0	0	0	0	0	0	0	0	0	0	0	0	0	0	2	4	0	7	11	2	0	0
OTU1411	0	1	0	0	0	0	0	0	0	0	0	7	0	0	1	6	10	3	3	3	7	5	1	9	7	9	18	19	3	8	2	18	0	12	0	15	9	4	1	6
OTU1412	0	0	0	0	0	0	0	0	0	0	0	0	0	0	0	0	0	1	0	0	0	0	0	0	0	0	0	0	0	0	0	1	0	0	0	0	0	0	0	0
OTU1413	0	0	0	0	0	1	0	0	0	0	1	0	0	0	0	0	1	0	1	0	0	0	0	1	0	0	0	2	0	0	0	0	1	0	0	1	0	0	1	0
OTU1414	0	0	2	0	0	0	0	0	1	0	0	1	2	0	1	2	0	0	0	0	0	0	0	1	0	1	1	0	1	0	0	1	0	0	0	0	0	0	0	0
OTU1415	2	0	0	1	0	1	0	0	0	2	0	3	0	0	1	0	4	1	0	1	0	1	0	1	1	0	0	0	0	0	0	0	0	3	1	3	3	2	0	6
OTU1417	0	1	2	1	0	0	0	0	0	0	0	1	0	0	0	2	0	0	0	6	0	7	0	5	2	2	2	1	1	1	0	2	0	3	1	1	1	3	0	1
OTU1418	0	0	0	0	0	0	0	0	0	0	0	0	0	0	0	0	0	0	0	0	0	1	0	0	0	0	0	0	0	0	0	0	0	0	0	1	0	0	0	0
OTU1419	1	3	1	2	4	3	3	0	4	0	0	0	0	1	3	0	0	0	0	0	0	0	0	0	0	0	0	0	0	0	0	0	0	0	0	0	0	0	0	0
OTU1420	0	0	0	0	0	0	0	0	0	0	0	0	0	0	0	0	0	0	0	0	0	0	0	0	0	0	0	0	0	0	0	0	0	0	2	0	0	0	0	0
OTU1421	0	0	0	0	6	1	0	0	0	0	0	1	2	6	1	3	0	0	0	0	0	0	4	0	0	0	0	0	0	0	0	0	0	0	0	0	0	0	0	0
OTU1422	0	0	1	0	0	0	0	1	1	0	0	0	5	1	0	4	0	0	0	0	0	0	0	0	0	0	0	0	0	0	2	0	1	0	1	0	0	0	0	0
OTU1423	0	0	0	0	0	0	0	0	0	0	0	1	0	0	0	0	0	2	0	1	0	0	0	0	1	3	0	1	0	1	0	3	0	0	1	2	1	0	0	1
OTU1424	0	0	0	0	0	0	0	0	0	0	0	0	0	0	0	0	0	3	4	1	3	0	1	3	2	0	3	2	1	2	0	0	0	0	0	0	0	0	0	0
OTU1425	2	0	2	0	0	1	1	4	2	0	0	0	2	3	0	0	0	0	0	0	0	0	0	0	0	0	0	0	0	0	0	0	0	0	0	0	0	0	0	0
OTU1426	2	16	1	9	0	23	0	5	6	5	1	1	0	8	1	3	4	6	4	3	4	6	4	4	6	9	12	2	1	6	0	10	5	3	4	2	3	2	2	4
OTU1427	0	1	0	0	0	0	0	0	0	0	0	0	0	0	0	0	0	0	0	0	0	0	0	0	0	0	1	0	0	0	0	0	0	0	2	0	0	0	0	0
OTU1428	0	0	0	0	0	3	0	1	0	0	0	0	0	0	0	0	0	0	0	0	0	0	0	0	0	0	0	0	0	0	0	0	0	0	0	0	0	0	0	0
OTU1429	0	0	0	0	4	0	2	0	2	1	0	0	0	0	1	2	0	0	1	0	0	0	3	0	0	1	0	1	2	0	3	0	2	0	1	0	0	0	0	0
OTU1430	2	0	0	0	0	0	0	0	0	0	0	0	0	0	0	0	0	0	0	0	0	0	0	0	0	0	0	0	0	0	0	0	0	0	0	0	0	0	0	0
OTU1431	0	0	0	0	0	0	0	0	0	0	0	0	0	0	0	0	3	3	2	1	0	0	0	0	0	0	0	0	1	0	0	0	0	0	0	0	0	0	0	0
OTU1432	0	2	14	2	8	1	0	4	2	6	1	1	10	0	6	6	0	1	0	1	0	0	0	1	6	7	10	5	6	5	1	8	6	0	8	0	0	2	4	0
OTU1433	0	0	0	0	0	0	0	0	0	0	0	0	0	0	0	0	0	1	0	1	2	1	0	0	2	1	0	0	0	0	2	0	0	0	1	0	2	1	0	0
OTU1434	0	0	0	0	0	0	0	0	0	3	0	0	0	0	1	0	0	0	0	0	0	0	0	0	0	0	0	0	0	0	0	0	4	3	1	0	2	1	1	2
OTU1435	0	0	1	0	0	0	0	0	0	0	0	0	0	0	1	0	0	0	0	0	1	0	0	1	0	0	0	0	0	0	0	0	0	0	0	0	0	1	0	1
OTU1436	0	0	0	0	2	0	19	1	7	1	0	0	3	0	4	2	0	0	1	0	1	0	3	0	1	4	2	2	6	1	6	2	0	0	1	0	1	1	2	0
OTU1437	0	0	0	0	0	0	0	0	0	0	0	0	0	0	0	0	0	0	0	0	0	0	0	0	0	0	0	0	0	0	0	0	0	1	0	0	0	0	0	0
OTU1438	0	0	0	0	0	0	3	0	0	0	0	0	4	0	0	0	0	0	0	1	1	0	1	0	1	1	0	0	1	0	5	1	1	0	1	0	0	1	1	2
OTU1439	0	0	0	0	1	0	2	0	0	0	1	1	0	0	1	0	0	0	0	0	0	0	1	0	0	1	0	0	1	0	3	0	0	0	0	0	0	0	0	0
OTU1440	0	1	1	1	1	1	0	1	2	0	0	0	4	0	1	0	0	0	0	0	0	0	1	0	0	0	1	0	0	1	0	0	0	0	0	0	0	0	0	0
OTU1441	4	1	1	0	0	0	0	0	1	0	0	0	0	0	0	0	0	0	0	0	0	0	0	1	0	0	0	0	0	1	0	0	0	0	0	0	0	0	0	0
OTU1442	0	0	0	0	0	0	0	0	0	1	0	0	0	0	0	0	0	0	0	0	0	0	0	0	0	0	1	0	0	0	0	0	3	0	2	0	0	0	1	0
OTU1443	0	0	0	0	0	0	0	0	0	0	0	0	0	0	0	0	0	1	0	0	0	0	0	0	0	0	0	0	0	0	0	0	0	0	0	0	0	0	0	0
OTU1444	0	0	0	0	0	2	0	0	0	1	0	1	0	0	0	0	0	0	0	0	0	0	0	0	0	0	0	0	0	0	0	0	1	0	0	0	2	0	0	3
OTU1445	19	20	13	17	1	17	0	12	26	27	0	17	0	17	15	8	17	15	133	28	39	47	5	86	18	16	15	8	9	31	0	30	16	11	31	30	21	35	18	19
OTU1446	0	0	0	0	0	0	0	0	0	0	0	0	0	0	0	3	6	4	3	1	8	1	0	3	8	5	7	9	3	5	0	6	0	0	0	0	0	0	0	0
OTU1447	0	0	0	0	0	0	0	0	0	0	0	0	0	0	0	0	0	0	0	0	1	0	0	0	1	2	0	0	0	3	0	1	0	0	0	0	0	0	0	0
OTU1448	0	0	0	0	0	0	0	0	0	0	0	0	0	0	1	0	0	0	0	0	1	0	0	0	0	0	0	0	0	0	0	0	0	0	0	1	1	1	1	0
OTU1449	1	0	0	1	0	0	0	0	0	0	0	11	0	1	5	1	6	3	2	1	3	3	0	7	1	3	8	3	3	5	0	4	1	15	1	17	17	4	3	23
OTU1451	0	0	0	0	0	0	0	0	0	0	0	1	0	0	0	1	0	0	0	0	1	0	0	0	3	0	6	1	4	3	5	2	0	1	0	0	0	4	0	0
OTU1452	0	0	0	0	0	0	0	0	0	0	0	3	0	0	1	0	1	0	0	0	0	0	0	0	0	0	0	0	0	0	0	0	0	0	0	0	2	0	0	0
OTU1453	0	1	3	0	4	0	0	0	0	3	0	0	0	0	1	1	0	0	0	0	0	1	2	1	1	7	4	6	6	3	5	3	7	1	4	0	1	0	10	0
OTU1454	0	0	1	0	5	2	0	0	0	0	0	1	3	0	0	2	0	0	0	0	0	0	0	0	1	1	1	1	1	0	0	0	0	0	0	0	0	0	0	0
OTU1455	0	1	1	0	0	0	0	0	0	0	0	0	0	0	0	0	0	0	0	0	0	0	0	0	0	1	1	1	0	1	0	0	0	0	1	2	0	0	1	0
OTU1456	1	1	1	0	0	4	0	4	1	7	1	4	0	0	2	7	35	20	12	28	19	32	4	16	40	46	88	74	48	38	2	66	15	13	18	4	14	9	12	12
OTU1458	0	0	1	0	0	0	0	0	0	0	0	0	0	0	0	0	0	1	0	0	0	0	1	0	0	0	0	0	1	1	1	1	1	1	1	0	0	1	1	0
OTU1459	0	0	0	0	0	0	0	0	0	0	0	0	0	0	0	0	0	0	0	0	0	1	0	1	0	0	0	0	0	0	0	0	0	0	0	0	1	3	0	0
OTU1460	5	0	4	2	2	8	0	1	1	2	1	3	0	2	0	3	0	0	1	0	0	1	0	0	1	1	0	2	3	1	2	0	0	0	1	0	0	0	1	0
OTU1462	0	0	1	0	0	0	0	0	0	0	0	0	0	0	0	0	0	0	0	0	0	0	0	0	0	1	1	2	0	0	0	0	0	0	0	0	0	0	0	0
OTU1463	11	11	9	5	2	14	0	4	9	8	0	3	0	12	1	10	3	4	1	2	5	1	4	1	3	4	3	11	1	4	1	5	1	4	1	2	0	2	3	0
OTU1464	0	0	0	0	0	0	0	0	0	0	0	0	0	0	0	0	0	0	0	0	0	0	0	0	0	0	0	0	0	0	0	0	1	0	0	1	1	0	1	0
OTU1465	1	1	1	1	3	1	0	1	0	0	0	2	1	0	4	1	0	2	3	1	10	1	46	5	4	1	2	3	18	2	4	1	0	0	0	0	0	0	0	0
OTU1466	0	2	0	1	2	5	0	3	0	0	0	1	0	1	2	0	1	3	3	0	1	1	4	2	4	1	2	1	0	1	1	4	1	0	2	1	0	1	3	2
OTU1467	0	0	0	0	0	0	0	0	0	0	0	0	1	0	0	1	0	0	0	0	0	0	0	0	0	0	0	0	0	0	0	0	0	1	1	0	0	0	0	0
OTU1469	0	0	0	0	0	0	8	0	3	0	0	0	0	0	0	0	0	0	0	0	0	0	0	0	0	0	0	0	0	0	19	0	0	0	0	0	0	0	0	0
OTU1470	0	0	0	0	0	1	0	1	0	0	0	1	0	0	0	3	0	0	0	0	0	0	0	0	2	1	0	1	0	0	0	0	0	0	2	0	0	0	1	0
OTU1471	0	0	0	0	0	0	0	0	1	0	0	0	0	0	0	0	0	0	0	0	0	0	0	0	0	0	0	0	0	0	2	0	0	0	0	0	0	0	0	0
OTU1472	0	0	0	0	0	0	0	0	0	0	0	0	0	0	0	0	0	0	0	0	0	0	0	0	0	0	0	0	0	0	0	0	2	0	0	0	0	0	3	0
OTU1474	0	0	0	0	0	0	0	0	0	0	0	1	0	0	0	0	0	0	0	0	0	1	0	0	0	0	0	0	0	0	0	0	0	1	0	4	1	0	0	0
OTU1475	0	0	0	0	0	0	0	0	1	0	0	0	0	0	1	0	0	0	0	0	0	0	0	0	0	0	0	0	0	0	0	0	0	0	0	0	0	0	0	0
OTU1476	0	0	0	0	0	0	0	0	0	0	0	0	0	0	1	0	0	0	0	0	0	0	0	0	0	0	0	0	0	0	0	0	0	1	0	0	0	0	0	0
OTU1477	2	0	2	0	0	1	0	1	0	0	2	1	0	2	2	0	0	0	0	0	0	0	0	0	0	0	0	0	0	0	0	0	0	0	0	0	0	0	0	0
OTU1478	4	3	0	2	0	3	0	1	0	0	0	1	0	3	0	0	0	0	0	0	0	0	0	0	0	0	0	0	0	0	0	0	0	0	0	0	0	0	0	0
OTU1479	3	1	2	0	0	1	0	1	1	1	0	1	1	1	1	1	0	0	0	0	0	0	0	0	1	0	0	4	0	2	0	0	1	0	2	0	0	1	2	0
OTU1480	0	0	0	0	0	0	0	0	0	0	0	0	0	0	0	0	0	0	0	0	3	0	0	0	0	0	0	0	0	0	0	0	0	0	0	0	0	0	0	0
OTU1481	0	0	0	0	0	0	0	0	0	0	0	0	0	1	1	0	3	1	0	0	0	1	0	0	0	1	0	0	0	0	0	0	0	1	0	4	1	0	0	0
OTU1482	0	0	0	0	0	0	0	0	0	0	0	0	0	0	0	0	0	0	0	0	0	0	0	0	1	0	0	0	1	1	0	1	0	0	0	0	0	0	1	0
OTU1483	0	0	0	0	0	0	0	0	0	0	0	0	0	0	1	0	0	0	2	0	0	0	0	0	0	0	0	0	0	0	1	0	0	0	0	0	0	0	0	0
OTU1484	13	5	20	7	9	8	1	12	2	5	11	20	5	0	8	16	22	17	12	21	12	15	1	25	19	20	36	18	5	13	0	30	4	16	8	18	20	13	7	23
OTU1486	4	0	0	0	0	0	0	0	2	2	0	0	0	0	0	0	0	0	0	0	0	0	0	0	0	0	0	0	0	0	0	1	0	0	0	0	0	0	0	0
OTU1487	4	0	0	0	0	0	0	0	1	0	0	0	0	0	5	0	0	0	1	0	0	0	0	1	1	0	0	0	2	0	1	1	0	0	0	0	0	1	0	2
OTU1488	6	5	2	2	0	4	0	1	4	1	0	0	0	2	0	2	0	1	1	0	0	0	0	0	0	0	0	0	0	0	0	0	1	0	0	0	1	0	0	0
OTU1489	0	1	14	7	23	3	1	4	0	3	0	0	5	13	7	8	0	0	1	0	3	3	5	0	0	2	4	4	5	4	0	2	8	1	12	0	0	0	6	0
OTU1490	1	0	0	0	0	0	0	0	0	0	2	1	0	0	1	0	0	0	0	0	0	0	0	0	0	0	0	0	0	0	0	0	0	5	0	3	0	1	0	2
OTU1491	0	0	0	0	0	0	0	0	0	1	0	0	0	0	0	0	0	0	0	0	1	0	0	0	0	0	0	1	0	0	0	0	1	0	0	0	0	0	0	0
OTU1492	0	0	0	1	1	0	0	0	0	0	0	0	0	0	0	0	0	0	0	0	0	0	0	0	1	0	3	0	0	1	0	4	0	1	1	0	0	0	0	0
OTU1493	0	0	0	0	0	0	0	0	0	0	0	0	0	0	0	0	0	1	0	0	0	0	3	1	0	0	2	0	0	0	0	0	0	1	0	0	0	0	0	0
OTU1494	0	0	0	0	0	0	0	0	0	0	0	1	0	0	2	0	2	0	0	1	0	0	0	0	0	0	0	0	0	0	0	0	0	0	0	2	1	0	0	0
OTU1495	0	0	0	0	0	0	0	0	0	0	0	0	1	3	0	10	0	0	0	0	0	0	0	0	0	0	0	0	0	0	0	0	0	0	0	0	0	0	0	0
OTU1496	0	0	0	0	0	0	0	0	0	0	0	0	0	0	1	0	0	0	0	0	0	0	0	0	0	0	0	0	0	0	0	0	1	0	0	0	0	0	0	0
OTU1497	0	0	0	1	2	0	0	5	0	0	0	1	0	1	0	0	0	0	0	0	0	1	0	0	0	0	1	1	0	1	0	0	0	0	0	0	0	0	1	0
OTU1498	0	0	1	0	0	0	0	0	0	77	0	33	1	1	31	1	41	44	35	36	74	47	1	71	5	1	5	0	3	3	1	3	182	56	100	91	120	121	91	72
OTU1499	0	0	4	0	3	0	2	3	0	0	2	1	1	0	1	2	0	0	0	0	0	0	0	0	0	1	3	2	3	4	1	0	0	0	0	0	0	0	2	0
OTU1501	0	0	1	0	2	0	0	0	0	1	0	0	1	0	0	0	0	0	1	0	0	0	0	0	0	0	0	2	2	0	1	0	0	0	0	0	0	0	1	0
OTU1502	0	0	0	0	0	0	11	0	7	0	0	0	18	0	5	0	0	0	0	0	0	1	4	0	0	0	0	0	0	0	7	0	0	0	0	0	0	0	1	0
OTU1504	0	0	0	0	0	0	0	0	0	0	0	0	0	0	0	0	0	0	0	0	0	0	0	0	0	0	0	0	0	0	0	0	0	0	1	0	1	1	0	0
OTU1505	1	3	1	1	0	2	0	2	0	0	0	1	1	1	0	0	0	0	0	0	2	0	0	0	0	0	1	0	0	0	0	0	0	0	0	1	0	0	1	0
OTU1506	0	0	2	0	0	0	0	1	0	0	0	0	0	0	0	1	0	0	0	0	0	0	0	0	0	0	2	0	0	0	0	0	0	0	0	0	0	0	1	0
OTU1507	0	0	0	0	6	0	6	0	5	2	1	1	10	0	4	0	0	0	0	0	0	0	5	0	1	2	0	2	5	2	5	0	6	1	1	0	0	0	4	0
OTU1508	33	42	19	41	21	49	10	41	66	44	7	15	30	20	8	14	12	1	5	6	2	8	5	7	10	9	2	14	6	11	7	12	1	1	4	5	1	3	1	2
OTU1510	0	0	2	0	2	0	1	0	0	2	4	1	6	0	5	3	0	0	2	0	2	0	1	0	3	6	10	4	2	5	1	6	3	0	15	0	0	2	0	0
OTU1511	0	0	1	0	0	4	0	2	0	0	0	0	2	0	0	0	0	0	0	0	0	0	0	0	0	0	0	0	0	1	0	0	0	0	0	0	0	0	0	0
OTU1512	0	0	0	0	0	0	0	0	0	0	0	1	0	0	0	0	0	2	0	0	0	1	0	0	0	0	0	0	0	0	0	0	0	3	0	0	1	0	0	0
OTU1513	0	0	0	0	0	0	0	0	0	0	0	2	0	0	2	1	0	1	0	0	2	1	0	3	0	0	0	0	0	0	1	0	1	1	0	1	3	0	0	4
OTU1514	0	0	0	0	0	0	0	0	0	1	0	0	0	2	0	0	0	0	0	0	0	0	0	0	0	0	0	0	0	0	0	0	0	0	0	0	0	1	0	0
OTU1515	0	0	0	2	0	0	0	0	0	0	0	0	0	0	1	0	2	2	0	2	0	5	0	0	0	0	0	0	0	0	0	0	0	1	0	0	0	0	0	2
OTU1516	0	0	0	0	0	0	0	0	0	0	0	0	0	0	0	0	0	0	0	0	0	0	0	0	0	0	0	0	0	0	0	0	2	0	0	0	0	0	1	0
OTU1517	40	29	54	22	222	54	413	23	250	80	1008	19	219	95	188	259	13	22	4	13	124	10	149	2	48	29	44	56	55	33	288	36	110	29	78	15	12	21	124	17
OTU1518	0	0	0	0	1	0	9	0	6	0	0	0	8	0	4	0	0	0	0	0	0	0	0	0	0	0	0	0	0	0	4	0	0	0	0	0	0	0	0	0
OTU1519	0	0	0	0	0	0	0	0	0	0	0	0	0	0	0	0	0	0	0	1	0	0	0	1	0	0	0	0	0	0	0	0	0	0	0	0	0	0	0	0
OTU1521	0	0	2	1	1	0	0	0	0	1	0	1	0	5	0	2	0	0	2	0	0	0	0	0	1	4	6	2	6	2	0	3	1	0	2	0	0	1	0	1
OTU1522	0	0	0	0	0	0	0	0	0	0	0	0	0	0	0	0	0	0	0	0	0	1	0	1	0	2	1	0	0	0	0	0	0	1	0	3	1	1	0	9
OTU1523	0	0	0	0	0	0	0	0	0	0	0	0	0	0	0	0	0	0	0	0	0	0	0	0	0	0	1	0	0	0	0	0	0	0	2	0	0	2	0	0
OTU1524	2	0	4	0	2	2	0	4	0	0	0	1	0	0	0	0	0	0	0	0	0	0	1	0	0	0	1	0	3	2	0	1	0	0	0	0	0	0	1	0
OTU1525	2	0	0	2	0	0	0	0	0	0	0	0	0	0	0	0	5	1	0	1	0	0	0	0	0	0	0	0	0	0	0	0	0	0	0	1	1	0	0	2
OTU1526	0	0	0	0	0	0	0	0	0	0	0	0	0	0	1	0	0	0	0	0	0	0	0	0	0	1	0	2	0	0	0	1	1	0	0	0	0	2	0	0
OTU1527	1	0	1	0	2	0	3	1	2	1	0	1	6	5	0	3	0	1	0	0	1	0	0	0	0	0	0	1	4	1	3	0	0	0	0	0	0	0	0	0
OTU1528	0	0	0	0	0	0	0	0	0	0	0	2	0	0	1	0	0	0	0	0	1	0	0	0	0	0	0	0	0	0	0	0	0	1	0	0	0	0	0	4
OTU1529	0	0	0	0	0	0	0	0	0	0	0	0	0	0	0	0	0	0	0	0	0	0	0	0	0	0	0	0	0	0	0	0	0	0	2	0	1	0	1	0
OTU1530	0	0	0	0	1	1	0	0	0	3	0	0	4	0	0	0	0	0	0	0	0	0	0	0	0	0	0	0	0	0	1	0	6	0	3	0	0	0	8	0
OTU1531	1	2	1	1	1	1	0	4	0	4	0	5	1	1	12	0	40	25	58	36	0	14	0	18	1	3	1	0	1	1	0	13	0	0	2	2	8	5	0	7
OTU1532	0	0	0	0	0	0	0	0	0	0	0	0	0	0	0	0	0	0	0	0	3	0	0	0	2	0	1	0	20	0	0	0	0	0	0	0	0	0	0	0
OTU1533	0	0	0	0	0	0	0	0	0	0	0	1	0	0	0	0	0	0	0	0	0	0	0	0	0	1	0	2	0	0	0	1	0	0	0	0	0	0	0	0
OTU1534	0	0	0	0	0	0	2	0	0	0	0	0	1	0	1	0	1	0	0	0	0	0	2	0	0	0	0	0	0	0	5	0	0	0	0	0	0	0	0	0
OTU1535	0	0	0	0	0	0	0	0	0	0	0	0	0	0	0	0	0	0	0	0	4	0	0	0	0	0	0	0	0	0	0	0	0	0	0	0	0	0	0	0
OTU1537	1	0	12	4	53	1	10	14	1	5	11	7	20	0	14	16	3	4	1	1	7	4	1	5	9	10	13	17	24	13	4	6	8	0	8	1	2	0	9	2
OTU1538	0	0	0	0	0	0	0	0	0	0	0	0	0	0	0	0	0	0	0	0	0	0	1	0	0	0	0	0	0	0	0	0	0	0	0	0	0	0	0	0
OTU1539	0	0	0	0	11	0	5	0	2	0	2	0	0	0	3	0	0	0	1	0	1	0	19	0	0	0	0	0	4	0	0	0	0	0	0	1	0	0	0	0
OTU1540	0	0	0	0	0	0	0	0	0	0	0	0	0	0	0	0	0	3	1	2	0	0	0	1	0	0	0	0	0	0	0	1	0	0	0	0	1	1	0	0
OTU1541	2	0	0	0	0	0	0	0	0	6	0	3	0	2	6	1	0	0	0	1	0	0	0	0	4	3	2	1	1	4	3	2	11	18	7	10	10	5	22	12
OTU1542	2	0	0	0	0	0	0	0	1	0	0	1	0	0	1	0	1	4	1	3	0	3	0	0	2	0	0	0	0	0	0	1	2	3	4	3	8	4	0	2
OTU1543	0	0	0	0	0	0	0	0	0	0	0	0	0	0	0	0	0	0	0	0	0	1	0	0	0	0	1	0	0	0	0	1	0	1	0	2	1	2	0	3
OTU1544	2	0	0	0	0	0	0	0	0	1	0	0	0	0	1	0	6	0	0	3	1	4	0	0	2	0	1	0	0	0	0	1	1	1	1	1	0	0	0	0
OTU1545	0	0	0	0	1	0	0	0	0	0	1	0	0	0	0	0	0	0	0	0	0	0	0	0	1	0	0	1	0	0	0	1	0	0	1	0	1	0	0	0
OTU1546	17	23	12	18	1	17	0	18	7	8	2	10	0	18	0	9	0	0	0	0	0	0	0	0	0	0	0	0	0	0	0	0	0	0	0	0	0	0	0	0
OTU1547	0	0	0	0	0	0	0	0	0	0	0	0	0	0	0	0	0	0	0	0	0	0	1	0	0	0	0	0	0	0	0	0	0	0	0	0	0	1	0	0
OTU1548	0	0	0	0	0	0	0	0	0	0	0	6	0	0	3	0	3	2	2	1	0	3	0	1	0	0	0	0	0	0	0	0	0	11	1	20	19	20	0	18
OTU1549	0	0	0	0	0	0	0	0	0	0	0	0	0	0	3	0	7	8	10	5	5	7	0	15	6	2	2	2	2	1	0	3	7	7	5	6	5	17	1	7
OTU1550	3	0	0	0	0	0	0	0	3	3	0	1	0	1	0	0	2	0	0	1	0	4	0	0	1	0	0	0	1	0	0	0	0	1	0	1	1	0	1	2
OTU1551	0	0	0	0	0	0	0	0	0	0	0	0	0	0	0	0	0	0	0	0	2	1	0	0	0	0	0	0	0	0	0	0	0	0	0	0	0	0	0	0
OTU1552	5	7	5	3	0	2	0	7	1	4	0	2	0	2	0	0	0	0	0	0	0	0	0	0	0	0	0	0	0	0	0	0	0	0	0	0	0	0	0	0
OTU1553	0	0	0	0	0	0	0	0	0	0	0	0	0	0	1	0	0	0	0	0	0	0	0	0	0	0	0	0	0	0	0	0	0	0	0	0	2	1	0	0
OTU1554	0	0	0	0	0	0	0	0	0	0	0	0	0	0	0	0	0	0	0	0	0	0	1	0	0	0	1	0	2	0	0	0	0	0	0	0	0	0	0	0
OTU1555	0	0	0	0	2	0	0	1	0	0	1	0	1	1	0	1	0	2	3	0	2	0	11	3	1	0	1	3	4	3	1	0	4	0	4	1	2	0	9	0
OTU1556	0	0	0	0	0	0	0	0	0	0	0	0	0	0	0	0	0	0	0	2	0	1	0	0	0	0	0	0	0	1	0	0	0	0	0	0	0	0	0	0
OTU1557	0	0	0	0	0	0	0	0	0	0	0	0	0	0	0	0	0	0	0	0	3	0	0	0	0	0	0	0	0	0	0	0	0	0	0	0	0	0	0	0
OTU1558	0	0	0	0	0	0	1	0	2	0	0	0	1	0	0	0	0	0	0	0	0	0	0	0	0	0	0	0	0	0	0	0	0	0	0	0	0	0	0	0
OTU1559	0	0	0	0	0	0	0	0	0	0	0	0	0	0	0	0	0	1	0	0	0	1	0	0	0	0	0	0	0	0	0	0	0	0	0	0	0	0	0	0
OTU1560	0	0	0	0	0	0	0	0	0	10	0	15	0	0	5	0	0	0	0	1	0	1	0	0	0	0	0	0	0	0	0	0	36	22	13	23	8	13	12	27
OTU1561	0	0	0	0	0	0	0	0	0	0	0	0	0	0	0	0	0	0	0	0	0	0	1	0	0	0	0	0	2	0	0	1	0	0	0	0	0	0	0	0
OTU1562	1	0	0	0	0	0	0	1	0	0	0	1	0	1	0	0	0	0	0	0	0	0	0	0	1	0	0	0	0	0	0	0	0	0	0	0	0	0	0	0
OTU1563	1	1	0	0	1	0	0	0	0	2	1	0	2	0	0	1	0	0	0	0	1	0	0	0	3	1	2	4	0	5	2	1	5	0	6	0	0	0	1	0
OTU1564	0	1	0	0	0	0	0	0	0	0	0	0	0	0	0	0	1	0	0	0	0	1	0	0	0	0	0	0	0	0	0	0	0	0	0	0	0	0	0	0
OTU1565	0	0	0	0	0	0	0	0	0	0	0	0	0	0	0	0	0	0	0	0	0	0	3	0	0	1	1	1	0	1	0	0	1	0	1	0	0	0	0	0
OTU1566	0	0	0	0	0	0	0	0	0	0	0	0	0	0	0	0	0	0	0	0	0	0	0	0	0	0	0	0	2	0	0	1	0	0	0	0	0	0	0	0
OTU1567	2	0	0	3	0	0	0	0	2	2	0	2	0	2	2	0	2	2	2	1	1	1	0	2	5	0	1	0	0	0	0	1	0	9	0	12	9	6	0	5
OTU1568	0	3	0	1	0	0	0	0	1	0	0	0	0	0	0	0	0	0	0	0	0	0	0	0	0	0	0	1	0	0	0	0	0	0	0	0	0	0	0	0
OTU1569	0	0	0	1	0	0	0	0	0	0	0	1	0	0	0	0	4	1	0	0	1	0	0	1	2	1	0	0	0	0	0	0	0	0	0	0	0	0	0	0
OTU1570	0	0	0	0	0	0	0	0	0	1	0	0	0	0	0	0	0	0	0	0	0	0	0	0	0	0	0	0	0	0	1	0	5	0	3	1	0	0	6	0
OTU1571	0	0	0	0	0	0	0	0	0	0	0	0	0	0	0	0	0	0	0	0	0	0	0	0	0	0	0	0	0	0	0	0	0	0	0	2	1	0	0	0
OTU1572	0	0	0	0	0	0	0	0	0	0	0	0	0	0	0	0	0	0	0	0	0	0	0	0	3	2	1	2	1	0	0	0	0	0	0	0	0	0	0	0
OTU1573	0	0	1	1	1	0	0	1	0	0	1	3	0	0	0	1	0	2	0	0	3	0	1	1	1	2	0	0	1	0	0	0	2	0	1	8	2	1	0	4
OTU1574	0	0	0	0	0	0	0	0	0	0	0	1	0	0	0	0	0	0	0	0	0	1	0	0	0	0	0	0	0	0	0	0	0	2	0	1	2	0	0	2
OTU1575	0	0	0	0	0	0	0	0	0	0	0	0	0	0	0	0	0	0	0	0	1	0	0	0	0	0	0	0	0	0	2	0	1	0	0	0	0	0	1	0
OTU1576	0	0	0	0	0	0	0	0	0	0	0	0	0	0	0	0	2	0	0	0	0	0	0	0	0	0	0	0	0	0	0	0	0	0	0	0	0	0	0	0
OTU1577	0	0	0	0	0	0	0	0	0	0	0	0	0	0	0	0	0	0	0	1	1	2	0	2	0	0	0	0	0	0	0	0	0	0	0	0	0	0	0	0
OTU1578	0	0	0	0	0	0	0	0	0	0	0	0	1	0	0	0	0	0	0	0	0	0	0	0	1	0	0	0	0	0	1	0	2	0	1	0	0	0	6	0
OTU1579	0	0	0	0	0	1	0	0	0	0	0	0	0	0	0	0	0	0	0	0	0	1	1	3	1	2	0	1	2	1	1	0	1	0	0	0	0	0	2	0
OTU1580	2	1	6	2	6	3	2	4	2	1	0	4	9	3	2	2	0	0	0	0	0	0	0	0	0	0	1	1	4	1	0	0	0	0	0	0	0	0	0	0
OTU1581	1	1	0	0	0	0	0	1	0	3	0	1	0	0	0	0	17	10	3	9	0	5	0	16	5	7	10	6	3	9	0	8	0	3	3	0	3	0	0	3
OTU1582	0	0	0	0	0	0	0	0	0	0	0	0	0	0	1	0	1	0	0	0	0	1	0	0	0	0	0	0	0	0	0	0	0	0	0	0	0	0	0	0
OTU1584	0	0	0	0	0	0	1	0	1	0	0	0	1	0	0	0	0	0	0	0	0	0	0	0	0	0	0	0	0	0	0	0	0	0	0	0	0	0	0	0
OTU1585	0	0	0	0	0	0	0	0	0	0	0	0	0	0	0	0	1	1	0	0	0	2	0	0	1	0	0	0	0	0	0	0	0	0	0	0	0	0	0	0
OTU1586	0	0	3	0	9	0	8	0	0	3	2	2	19	0	7	9	2	1	0	1	2	2	15	2	4	4	7	6	7	4	9	2	4	0	1	0	0	0	1	0
OTU1587	0	0	5	0	0	0	0	1	0	0	1	0	0	3	0	0	0	0	0	0	0	0	0	0	0	0	0	0	0	0	0	0	0	0	0	0	0	0	0	0
OTU1588	0	0	0	0	0	0	0	0	0	0	0	0	0	0	0	0	0	0	0	0	0	0	0	0	0	0	0	0	0	2	0	0	0	0	0	0	0	0	0	0
OTU1589	0	0	1	0	1	0	1	0	0	0	4	0	3	0	2	0	0	0	0	0	0	0	0	0	0	0	0	0	0	0	0	0	0	0	0	0	0	0	0	0
OTU1590	0	0	0	0	0	0	0	5	0	0	0	3	0	0	1	0	1	0	0	0	0	0	1	0	1	0	0	0	0	0	0	0	0	15	0	2	4	2	0	3
OTU1591	0	0	2	0	0	0	0	2	0	1	0	6	0	0	1	4	0	6	9	7	17	5	3	12	7	4	2	9	5	1	3	2	0	2	3	3	3	7	1	1
OTU1592	0	0	0	0	0	0	0	0	0	0	2	0	0	0	0	0	0	3	1	0	1	1	5	3	2	1	0	0	0	0	1	0	1	0	0	0	0	0	1	0
OTU1593	0	0	0	0	0	0	0	0	0	0	0	0	0	0	0	0	1	1	0	0	0	1	0	0	1	0	0	0	0	0	0	0	0	0	0	1	1	0	0	0
OTU1594	0	0	0	0	0	0	0	0	0	0	0	1	0	0	0	0	0	0	0	1	0	0	0	1	0	0	0	0	0	0	0	0	0	9	1	7	2	1	0	4
OTU1595	0	0	0	0	0	0	0	0	0	0	0	0	0	0	0	0	0	0	0	0	0	0	0	0	0	0	0	0	0	0	0	0	0	0	0	0	0	1	1	0
OTU1596	0	5	1	1	1	0	0	0	0	1	0	5	2	11	0	1	0	0	0	0	0	0	0	0	0	0	0	1	0	0	1	0	0	0	0	0	0	0	0	0
OTU1597	1	0	2	0	0	0	0	2	0	0	0	1	0	0	0	2	1	0	0	1	0	0	1	1	0	0	0	0	0	0	0	0	0	0	0	0	1	1	0	0
OTU1598	0	0	0	0	0	0	0	1	1	1	0	1	0	0	2	0	2	1	0	0	2	0	0	1	0	0	0	0	0	0	0	1	1	1	0	1	0	2	0	0
OTU1599	0	0	0	0	0	0	0	0	1	0	0	0	1	0	0	0	0	0	0	0	0	0	0	0	0	0	0	0	0	0	7	0	0	0	0	0	0	0	0	0
OTU1600	0	0	1	0	1	1	0	0	0	0	0	0	0	0	0	0	0	0	0	0	0	0	0	0	0	1	0	1	0	0	0	1	0	0	0	0	0	0	0	0
OTU1601	0	2	1	2	0	3	0	2	3	2	0	5	0	1	1	0	2	8	16	8	3	13	0	11	6	3	3	4	0	8	0	7	0	4	3	2	1	9	5	1
OTU1602	0	0	0	0	0	0	0	0	0	3	0	0	0	0	0	0	20	10	8	13	10	19	7	10	4	9	14	3	1	6	0	15	4	1	8	1	3	4	1	2
OTU1603	0	0	0	0	0	0	0	0	0	0	0	2	0	0	0	0	0	0	0	0	0	0	0	0	0	0	0	0	0	0	0	0	0	0	0	0	0	0	0	0
OTU1604	0	0	0	0	0	0	105	0	5	0	2	0	16	0	5	2	0	0	0	0	0	0	0	0	0	0	0	0	1	0	3	0	0	0	0	0	0	0	0	0
OTU1605	2	1	0	2	0	0	0	0	0	1	0	0	0	2	0	1	1	0	0	2	0	0	0	0	0	0	0	0	1	0	0	0	0	0	0	0	0	0	0	0
OTU1606	0	0	0	0	2	0	4	0	1	0	0	0	1	0	1	1	0	0	0	0	0	0	1	0	0	0	0	0	0	0	8	0	0	0	0	0	0	0	0	0
OTU1607	0	0	0	0	0	0	0	0	0	1	0	0	0	0	0	1	0	0	0	0	0	0	0	0	0	0	0	0	0	0	0	0	2	0	0	0	0	0	3	0
OTU1608	0	0	0	0	0	0	0	0	0	0	0	0	0	0	0	0	0	0	0	0	0	0	0	0	0	0	0	0	0	0	0	0	0	0	0	1	1	0	0	0
OTU1609	0	0	0	0	1	0	0	0	0	0	0	0	0	0	0	0	3	1	0	2	0	1	0	1	0	0	0	0	0	0	0	0	0	1	0	0	3	1	0	0
OTU1610	0	2	3	0	32	1	4	2	2	0	2	1	9	0	12	8	0	0	0	0	1	0	2	0	1	2	2	2	2	0	0	0	1	0	0	0	0	0	1	0
OTU1611	0	0	0	0	0	0	0	0	0	0	0	0	0	0	0	0	0	0	0	0	0	0	0	0	0	0	0	0	1	0	7	0	0	0	0	0	0	0	0	0
OTU1612	0	0	0	1	0	0	0	0	0	0	0	1	0	0	0	0	1	0	0	0	0	1	0	0	1	0	1	2	0	0	0	1	0	4	1	3	0	4	0	2
OTU1613	0	2	0	3	1	1	0	5	0	0	0	1	0	2	4	1	0	0	1	0	3	1	0	2	0	2	0	3	1	3	0	2	2	2	3	3	3	3	1	3
OTU1614	0	0	0	0	0	0	0	0	0	0	0	0	0	0	0	0	2	2	0	0	0	0	0	1	0	0	0	0	0	0	0	0	0	0	0	0	0	0	0	0
OTU1615	0	0	0	0	1	0	3	0	1	0	0	0	3	2	2	0	0	0	0	0	0	0	0	0	0	0	0	0	0	0	0	0	0	0	0	0	0	0	0	0
OTU1616	0	0	0	0	0	0	1	0	1	0	0	0	0	0	0	0	0	0	0	0	0	0	0	0	0	0	0	0	0	0	1	0	0	0	0	0	0	0	0	0
OTU1617	201	173	212	185	20	198	2	222	90	62	4	69	0	106	17	180	52	56	24	69	13	52	0	52	33	51	47	57	64	43	9	51	7	23	9	34	41	8	7	27
OTU1618	0	0	5	0	7	0	7	0	2	0	4	0	6	0	4	2	0	0	0	0	0	0	0	0	0	0	0	0	1	0	0	1	1	0	0	0	0	0	2	0
OTU1619	4	3	1	1	1	1	0	1	0	1	0	12	0	0	4	2	2	4	5	4	2	0	0	1	5	5	3	6	2	4	0	10	3	9	2	12	6	4	2	8
OTU1620	0	0	0	0	8	0	32	0	16	0	6	0	51	0	33	0	0	0	0	0	0	0	3	0	0	0	0	0	4	0	21	0	0	0	0	0	0	0	0	0
OTU1622	0	0	4	0	2	0	1	1	1	13	0	2	3	0	1	4	0	0	1	0	9	0	19	2	1	7	6	7	6	4	10	4	37	2	20	2	0	7	22	1
OTU1623	0	1	1	0	1	0	0	2	0	0	0	2	0	2	0	4	0	0	0	0	0	0	3	0	4	0	1	2	3	0	3	3	2	0	0	0	0	0	0	0
OTU1624	1	0	0	0	0	0	0	0	0	0	0	0	0	0	0	0	3	0	0	1	1	3	0	0	0	0	0	0	0	0	0	0	0	0	0	0	0	1	0	0
OTU1625	0	11	16	9	18	13	0	11	0	1	1	8	3	6	1	1	0	0	0	0	0	0	0	0	0	0	0	0	0	0	0	0	0	0	0	0	0	0	0	0
OTU1626	0	0	0	0	0	0	4	0	0	0	1	0	0	0	3	1	0	0	0	0	0	0	0	0	0	0	0	0	2	0	2	0	1	0	0	0	0	0	2	0
OTU1627	3	1	1	0	0	0	0	0	4	2	0	0	0	1	0	0	0	1	0	0	0	1	0	0	0	1	1	0	0	1	0	0	5	2	2	1	2	2	6	2
OTU1628	0	0	0	0	0	0	0	0	1	1	0	1	0	1	0	0	0	1	0	0	0	2	0	0	0	0	0	0	1	0	0	1	2	1	0	0	0	0	5	0
OTU1629	36	3	1	15	0	1	0	9	17	20	1	13	0	5	10	1	35	24	13	19	5	19	1	17	15	6	5	3	5	6	0	4	5	26	7	25	18	32	1	43
OTU1630	5	3	2	1	1	1	1	0	2	1	0	1	3	3	0	0	0	0	0	0	0	0	0	0	0	0	0	0	0	0	0	0	0	0	0	0	0	0	0	0
OTU1631	3	1	4	3	1	5	0	5	1	2	0	0	3	3	1	3	10	4	0	1	3	2	29	2	8	8	14	16	5	11	1	8	3	1	5	0	2	1	1	0
OTU1632	0	0	0	0	0	0	0	0	0	0	0	0	0	1	0	0	16	8	0	13	2	2	0	0	0	0	0	0	0	0	1	2	0	0	0	0	0	0	0	0
OTU1633	0	0	0	0	2	0	4	0	2	0	1	0	8	0	1	0	0	0	0	0	0	0	1	0	0	0	0	0	1	0	2	0	0	0	0	0	0	0	0	0
OTU1634	24	18	11	8	4	12	0	19	8	8	3	39	2	10	29	7	30	42	29	29	17	14	16	22	7	24	29	25	29	18	2	18	4	88	9	50	66	38	7	20
OTU1635	0	1	1	0	0	1	0	2	0	0	0	2	1	0	0	1	0	1	0	1	0	0	0	1	2	3	2	1	1	0	0	2	0	1	0	0	0	0	0	1
OTU1636	0	0	0	0	0	0	0	0	0	1	0	0	0	0	0	0	0	0	1	0	0	0	0	1	0	0	0	0	0	0	0	0	1	0	1	1	0	0	0	0
OTU1637	0	0	0	0	0	0	0	0	0	4	1	0	0	0	0	0	0	0	0	0	0	0	0	0	0	0	0	0	0	0	2	0	7	0	2	0	0	0	3	0
OTU1639	0	0	0	0	2	0	0	0	0	0	0	0	0	0	0	0	0	0	0	0	0	0	0	0	0	0	0	0	0	0	0	0	1	0	0	0	0	0	2	0
OTU1640	0	0	0	0	0	0	0	0	0	0	0	0	0	0	0	0	0	0	0	1	0	0	0	0	0	0	0	0	0	0	0	0	0	0	0	0	0	0	0	0
OTU1641	0	0	0	0	0	0	0	0	0	0	0	0	0	0	1	0	1	1	1	0	0	1	0	0	0	0	0	0	0	0	0	0	0	1	0	0	2	0	0	2
OTU1642	0	5	2	1	1	7	0	3	0	1	3	2	3	1	0	4	0	1	3	3	1	1	1	3	2	2	3	1	0	0	0	2	1	0	0	0	0	0	0	0
OTU1643	0	0	0	0	0	0	0	0	0	0	0	0	0	0	0	0	0	0	0	0	1	0	0	0	0	0	0	0	0	0	0	0	0	0	0	0	0	0	0	0
OTU1644	0	0	1	0	3	0	0	0	1	0	0	0	1	0	0	0	0	0	0	0	0	0	0	0	2	1	1	0	2	1	2	1	1	0	3	0	0	1	3	0
OTU1645	0	0	0	0	0	0	0	0	0	0	0	0	0	0	0	0	0	0	0	0	0	0	0	0	0	0	0	0	0	0	0	0	0	1	0	0	0	0	0	3
OTU1646	0	0	0	0	0	0	0	0	0	0	0	0	0	0	0	0	4	4	0	0	2	1	2	1	1	2	3	0	5	3	3	4	0	1	0	0	0	0	0	0
OTU1647	3	8	9	1	6	4	2	4	2	3	2	2	4	4	4	7	1	1	3	0	5	2	5	6	2	6	8	4	7	5	1	4	7	3	3	3	3	0	7	0
OTU1648	0	0	0	0	0	0	0	0	0	0	0	0	0	0	0	0	0	0	0	0	0	0	0	0	0	0	0	0	0	0	0	0	0	1	0	1	0	0	1	0
OTU1649	0	0	0	0	0	0	0	0	0	0	0	0	0	0	0	0	2	1	0	0	0	1	0	2	2	2	3	3	0	3	0	1	0	1	0	1	1	0	1	0
OTU1650	0	0	0	0	0	0	0	0	0	0	0	0	0	0	0	0	0	0	0	0	3	0	0	0	0	0	0	0	0	0	0	0	0	0	0	0	0	0	0	0
OTU1651	0	0	0	0	0	0	0	0	0	0	0	0	0	0	0	0	0	0	0	0	0	0	0	0	1	0	0	0	0	0	0	1	0	4	0	1	1	0	0	2
OTU1652	3	3	3	2	4	4	0	3	0	2	4	3	3	8	1	2	0	1	2	0	6	0	11	0	5	3	8	3	6	5	3	6	2	1	6	0	2	0	3	0
OTU1653	0	0	0	0	0	0	0	0	0	0	0	0	0	0	0	0	0	0	0	0	0	0	0	1	0	0	0	0	0	0	0	0	0	1	0	0	1	1	0	0
OTU1654	0	0	0	0	1	0	3	0	0	4	1	0	0	0	0	0	0	0	0	0	0	1	1	0	0	1	0	0	1	0	49	0	1	3	2	0	1	0	3	0
OTU1655	0	0	0	0	0	0	0	0	0	0	0	0	0	0	0	0	1	1	1	1	0	0	0	0	2	0	0	0	0	0	0	0	0	0	0	0	0	0	0	0
OTU1656	0	1	1	1	0	0	0	0	1	2	0	0	0	2	0	0	0	1	1	0	0	0	0	2	0	0	0	0	0	0	0	1	0	0	0	0	0	0	0	0
OTU1657	4	1	0	5	1	1	0	5	1	1	0	0	0	0	0	0	4	0	0	0	0	1	0	0	0	1	0	0	0	0	0	0	0	0	0	0	0	0	0	0
OTU1658	0	0	0	0	0	0	0	0	0	0	0	0	0	0	0	0	0	0	0	0	0	0	0	0	0	0	0	0	0	0	0	0	0	0	0	1	1	0	0	0
OTU1659	0	0	0	0	0	0	0	0	0	0	0	0	0	0	0	1	0	0	0	0	0	0	0	0	0	0	0	1	1	0	0	0	0	0	0	0	0	0	0	1
OTU1660	0	3	6	2	16	5	8	9	4	2	3	3	6	3	2	9	0	0	1	1	2	0	0	2	1	0	2	0	0	2	7	1	3	0	1	1	2	2	2	0
OTU1661	0	0	0	0	0	0	0	0	0	0	0	0	0	0	0	0	0	0	0	0	0	0	0	0	0	0	0	0	0	0	0	0	0	0	0	4	0	0	0	1
OTU1662	0	1	1	1	5	0	2	1	1	0	0	2	2	3	2	1	2	0	0	0	0	0	1	0	0	2	2	0	0	1	0	1	1	0	0	0	0	1	1	0
OTU1663	0	0	0	1	0	0	0	0	0	1	0	1	0	0	7	0	17	21	10	6	4	13	1	12	1	0	0	0	1	0	0	0	0	2	0	2	7	3	0	5
OTU1664	4	0	1	5	0	0	0	1	0	0	0	2	0	0	0	0	0	2	0	0	0	1	0	0	0	0	0	0	0	0	0	0	0	0	0	0	1	0	0	0
OTU1665	2	0	0	1	0	0	0	1	0	0	0	2	0	0	0	3	4	1	1	0	0	2	0	0	0	0	0	0	0	0	0	0	0	3	1	2	2	0	0	0
OTU1666	0	0	0	0	0	0	0	0	0	0	0	0	0	0	0	0	0	0	0	0	0	0	0	1	1	1	0	3	0	1	0	2	0	0	0	0	0	0	0	0
OTU1667	0	1	0	0	0	0	0	0	1	1	0	1	0	2	0	0	0	0	0	1	0	0	0	1	1	0	0	0	0	0	0	0	0	0	1	0	0	0	0	0
OTU1668	2	1	0	0	0	0	0	1	0	0	0	1	0	0	0	0	2	0	1	2	1	4	0	0	1	1	0	1	1	0	0	0	0	0	0	0	0	0	0	0
OTU1669	0	0	0	0	0	0	0	0	0	0	0	0	0	0	0	0	2	0	0	0	0	0	0	0	0	0	0	0	0	0	0	0	0	0	0	0	0	0	0	0
OTU1670	1	1	0	0	0	2	0	1	0	1	0	0	0	2	0	0	0	0	0	0	0	0	0	0	0	0	0	0	0	0	0	0	0	0	0	0	0	0	0	0
OTU1671	7	15	16	9	12	12	1	6	4	4	2	9	9	3	5	8	26	19	45	39	18	26	41	45	28	29	34	25	20	27	2	27	14	10	17	16	15	25	15	13
OTU1672	0	1	3	0	2	1	3	0	1	0	0	1	5	1	3	7	0	0	0	0	0	0	0	1	0	0	1	0	0	0	1	0	0	0	0	0	0	0	0	0
OTU1673	0	0	0	0	0	0	0	0	0	0	0	0	0	0	0	0	0	0	0	0	11	0	0	0	0	0	0	0	0	0	0	0	0	0	0	1	0	0	0	0
OTU1674	0	0	0	0	0	0	0	0	0	0	0	0	0	0	0	0	0	0	1	0	1	0	0	0	0	0	0	0	1	0	0	1	0	0	0	0	2	0	0	0
OTU1675	7	5	4	5	0	1	0	3	2	6	0	9	0	7	6	0	22	22	12	16	6	10	1	8	8	2	3	6	4	10	0	7	14	23	21	19	14	27	19	24
OTU1676	0	0	0	1	0	0	0	0	0	2	0	0	0	0	0	0	0	0	0	1	0	2	0	0	0	0	0	0	0	0	0	0	0	0	0	3	0	2	0	0
OTU1677	0	0	0	0	0	0	0	0	0	0	0	0	0	0	0	0	0	0	0	0	0	0	1	0	1	0	1	0	0	0	0	2	0	0	0	0	0	0	0	0
OTU1678	3	0	0	0	0	0	0	0	1	0	0	0	0	1	0	0	3	5	1	7	0	3	0	0	0	0	0	0	1	0	0	0	1	1	0	1	1	0	0	0
OTU1679	0	0	0	0	0	0	0	0	0	0	0	0	0	0	0	0	1	1	0	0	0	1	0	0	0	0	0	0	0	0	0	0	0	0	0	0	0	0	0	2
OTU1680	6	5	10	9	1	7	1	5	0	6	0	5	6	3	0	6	2	1	0	0	0	1	0	2	0	2	5	1	2	6	2	1	0	0	1	0	0	1	1	1
OTU1681	0	0	0	0	0	0	0	0	0	0	0	2	0	0	1	0	2	1	1	3	1	1	0	1	1	1	0	0	0	0	0	1	1	11	1	3	6	3	1	10
OTU1682	0	0	0	0	0	0	0	0	0	0	0	0	0	0	0	0	2	1	1	1	0	2	0	0	0	0	0	0	0	0	0	0	0	0	0	0	0	0	0	0
OTU1683	2	0	2	0	0	1	0	1	0	0	0	0	0	3	0	2	0	0	0	0	0	0	0	0	0	0	0	0	0	0	0	0	0	2	0	0	0	1	2	2
OTU1684	3	3	6	1	7	7	2	1	4	0	0	3	0	10	2	3	0	0	1	0	0	0	0	0	0	0	1	0	1	2	0	3	0	0	0	0	1	0	0	0
OTU1685	3	2	1	4	0	3	0	4	0	6	0	9	0	1	3	3	1	5	5	10	5	2	7	7	3	1	3	1	1	3	0	4	4	6	3	8	9	9	4	9
OTU1686	0	0	0	0	0	0	0	0	0	0	0	1	0	0	2	2	0	0	0	0	0	0	0	1	0	2	1	0	0	0	0	0	7	8	4	4	2	3	4	1
OTU1687	0	0	0	0	0	0	0	0	0	0	0	0	0	0	0	0	0	1	0	0	0	0	0	0	0	0	0	0	0	0	0	0	0	1	0	0	0	1	0	5
OTU1688	0	0	0	0	1	0	1	0	1	0	0	0	1	0	0	0	0	0	0	0	0	0	0	0	0	0	0	0	0	0	0	0	0	0	0	0	0	0	0	0
OTU1689	0	0	0	0	0	0	0	0	0	0	0	1	0	0	0	0	0	0	0	0	0	0	0	0	0	1	0	0	0	0	9	0	0	0	0	0	0	0	0	0
OTU1690	0	0	2	0	18	0	80	0	34	3	8	0	16	2	31	11	1	0	0	0	7	0	57	0	1	3	3	4	29	6	112	2	11	4	7	2	3	2	15	1
OTU1691	0	0	0	0	0	0	0	0	0	0	0	0	0	0	0	0	0	0	0	0	0	0	1	0	0	0	0	0	0	0	0	0	0	0	0	0	0	0	0	0
OTU1692	0	0	0	0	0	0	0	0	0	0	0	0	0	0	0	0	0	0	0	0	0	0	0	0	0	1	0	0	0	0	0	0	1	0	1	0	0	0	2	0
OTU1693	0	0	0	0	0	0	0	0	0	0	0	0	0	0	0	0	0	0	0	0	0	0	0	0	1	0	0	0	0	0	0	0	0	0	0	0	0	0	0	0
OTU1694	0	0	0	0	1	0	0	0	0	0	0	0	0	0	0	0	0	0	0	0	0	0	1	0	0	1	0	0	0	0	0	0	0	0	0	0	0	0	0	0
OTU1696	1	0	0	0	0	0	0	0	1	0	0	0	0	0	2	0	1	0	0	4	0	3	0	0	0	0	0	0	0	0	0	0	0	1	0	0	3	2	0	2
OTU1697	1	0	0	1	0	0	0	1	0	0	0	1	0	0	0	1	0	0	0	0	0	0	0	0	0	0	0	0	0	0	0	0	0	0	0	0	0	0	0	0
OTU1698	0	0	0	1	2	0	16	0	10	0	0	0	2	0	5	0	0	0	0	0	2	0	32	0	1	2	3	2	15	1	8	0	1	0	0	0	0	0	1	0
OTU1699	4	5	7	6	5	9	4	14	7	8	1	5	5	7	4	1	4	4	6	5	1	3	2	4	5	2	4	5	2	4	0	6	2	3	3	3	2	3	0	3
OTU1700	0	0	0	0	1	0	0	0	0	0	0	0	5	0	0	3	0	0	0	0	0	0	0	0	0	0	0	0	0	0	0	0	0	0	0	0	0	0	0	0
OTU1701	0	0	0	1	0	0	0	0	0	0	0	0	0	0	0	3	0	0	0	0	0	0	1	0	0	0	0	0	0	1	2	0	0	0	0	0	0	0	0	0
OTU1702	0	0	2	0	0	0	0	0	0	1	1	0	1	0	0	0	0	0	0	0	0	0	0	0	0	0	0	0	0	0	0	0	4	0	0	0	0	0	0	0
OTU1703	2	0	0	0	0	0	0	1	0	0	0	0	0	0	2	0	0	0	0	1	0	1	1	2	2	0	0	0	0	0	0	0	2	1	0	4	7	3	0	6
OTU1704	121	71	34	111	3	107	0	93	76	117	1	233	0	95	221	24	255	367	227	457	90	268	10	262	122	179	151	217	107	236	4	237	145	393	325	481	520	366	396	309
OTU1705	1	0	2	0	7	0	3	3	0	0	9	0	5	2	5	3	0	0	0	0	2	0	1	0	0	0	1	0	0	2	8	0	4	2	1	0	1	0	0	0
OTU1706	0	0	0	0	0	0	0	0	0	0	0	0	0	0	0	0	0	0	0	0	0	0	0	0	0	0	0	0	0	0	0	0	0	0	0	0	0	3	0	0
OTU1707	0	0	0	0	0	0	0	0	0	0	0	0	0	0	0	0	0	0	0	1	0	1	0	0	0	0	0	0	0	0	0	0	0	0	0	0	0	0	0	0
OTU1708	2	0	1	3	0	0	0	0	0	3	0	1	0	2	0	0	0	0	0	0	0	0	0	0	0	0	0	0	0	0	0	0	0	0	0	0	0	0	0	0
OTU1709	3	1	3	2	0	4	0	7	0	6	0	9	0	2	4	0	23	21	25	29	8	33	6	48	43	26	22	23	10	27	0	27	12	19	10	17	10	19	6	16
OTU1710	0	0	0	0	0	0	0	0	0	0	0	0	0	0	0	3	1	1	0	0	0	0	0	0	0	0	0	0	0	0	0	1	0	1	0	0	0	0	0	0
OTU1712	0	0	0	0	0	0	0	0	0	0	0	0	0	0	0	0	0	0	0	0	1	0	0	0	0	0	0	0	0	0	0	0	0	0	0	0	0	0	0	0
OTU1713	0	1	0	0	0	1	1	0	0	2	0	0	0	0	0	0	2	0	0	0	0	0	0	0	0	0	0	0	1	0	0	0	0	0	0	0	0	1	0	0
OTU1714	0	1	0	0	0	0	0	0	0	0	0	0	0	0	0	0	1	0	0	0	0	0	0	0	4	0	0	1	1	1	0	0	0	0	0	0	0	0	0	0
OTU1715	0	0	0	0	0	0	0	0	0	0	0	0	0	0	0	0	2	1	0	0	0	0	0	0	0	0	0	1	0	0	0	0	0	1	0	0	0	1	0	2
OTU1716	0	0	0	0	1	0	1	1	0	0	0	0	2	1	0	0	0	0	0	0	0	0	0	0	0	0	0	1	0	0	0	0	0	0	0	0	0	0	0	0
OTU1717	0	0	0	0	0	0	0	0	0	0	0	0	0	0	0	0	0	0	0	0	1	0	0	0	0	0	0	0	0	0	0	0	0	0	0	0	0	0	0	0
OTU1718	0	0	0	0	0	0	0	0	0	2	0	0	0	0	2	0	2	3	1	1	0	3	0	2	0	0	0	0	0	0	0	0	0	5	12	1	8	16	3	11
OTU1719	0	0	0	0	0	0	0	2	0	2	0	0	0	0	0	0	1	1	1	1	4	3	0	4	4	6	5	2	3	1	1	3	0	0	0	1	4	1	0	0
OTU1720	5	0	0	2	0	0	0	1	0	0	0	0	0	0	0	0	0	0	0	0	0	1	0	0	0	0	0	0	0	0	0	0	0	0	0	0	0	0	0	0
OTU1721	1	0	2	0	1	1	0	2	0	0	3	0	1	0	2	5	0	0	0	0	0	0	2	0	1	1	2	1	7	1	4	1	0	0	0	0	0	0	0	0
OTU1722	2	0	0	0	0	0	0	1	0	0	0	0	0	0	0	1	2	1	0	0	0	2	0	1	0	0	0	0	0	0	0	0	1	0	0	1	0	0	0	0
OTU1723	0	0	0	0	0	0	0	0	0	0	0	0	0	0	0	0	0	0	0	0	0	0	0	0	0	0	0	1	3	0	0	0	0	0	0	0	0	0	0	0
OTU1724	0	0	0	0	0	0	0	0	0	0	0	0	0	0	0	0	0	0	0	2	0	0	0	1	0	0	0	0	0	0	0	0	0	0	0	0	0	0	1	0
OTU1725	32	30	31	24	22	52	0	41	21	34	0	20	4	32	6	16	3	2	4	4	6	2	4	10	9	9	8	10	7	6	0	15	12	6	11	10	11	11	20	6
OTU1726	0	1	4	0	6	1	0	0	0	1	3	0	0	1	1	3	0	0	2	2	7	3	6	4	1	2	5	1	1	3	0	3	5	3	2	3	1	1	1	2
OTU1727	0	0	0	0	4	0	0	0	0	0	0	0	1	0	0	0	0	0	1	0	2	0	2	1	0	0	0	1	0	0	0	0	0	0	1	0	2	1	2	0
OTU1728	0	0	0	0	0	0	1	0	0	0	0	0	0	0	0	0	0	0	0	0	0	0	0	0	0	0	0	0	0	0	2	0	0	0	0	0	0	0	0	0
OTU1729	0	0	0	0	0	0	0	0	0	0	0	0	0	0	0	0	0	0	0	0	0	0	0	1	0	0	0	0	0	0	0	0	0	0	0	2	0	0	0	0
OTU1730	9	1	0	2	0	0	0	3	6	4	0	3	0	2	0	0	0	0	0	0	0	0	0	0	0	0	0	0	0	0	0	1	0	3	0	1	0	1	0	0
OTU1731	0	0	1	1	1	0	0	0	0	0	0	0	2	0	0	3	0	0	0	2	1	1	0	2	0	1	2	3	4	0	0	2	1	1	1	0	1	0	1	0
OTU1732	1	0	0	0	0	0	0	0	1	0	0	0	0	0	0	0	0	0	0	0	0	0	0	0	0	0	0	0	0	0	0	2	0	1	0	0	0	2	0	0
OTU1733	3	1	1	1	2	2	1	3	0	0	0	1	3	2	3	6	0	0	0	0	0	0	3	0	0	0	0	1	0	0	0	0	0	0	0	0	0	0	0	0
OTU1734	0	9	8	8	7	6	1	14	0	0	0	3	1	0	0	5	0	0	0	0	2	0	2	1	1	3	2	5	3	3	0	2	1	0	1	0	0	0	0	0
OTU1735	0	0	0	1	0	0	0	1	0	0	0	0	0	0	0	0	0	0	0	0	0	0	0	0	0	1	0	0	0	0	0	0	0	1	0	0	0	0	0	0
OTU1736	0	0	0	0	0	0	0	0	0	0	0	0	0	0	0	0	0	0	0	0	0	0	0	0	0	0	0	0	0	0	0	0	0	0	0	0	1	0	0	0
OTU1737	0	0	0	0	0	0	0	0	0	0	0	0	0	0	0	0	1	0	3	0	8	0	11	1	1	10	3	13	5	4	0	7	2	0	1	0	0	0	4	2
OTU1738	0	0	0	0	1	0	0	0	0	0	0	0	1	0	0	0	0	1	0	1	1	0	0	1	0	2	8	1	2	0	0	2	0	0	0	0	0	1	0	0
OTU1739	0	0	0	0	0	1	0	3	1	3	0	4	0	0	1	0	8	3	3	9	0	2	0	5	4	4	0	4	0	4	0	5	0	7	0	4	5	1	1	4
OTU1740	2	2	0	1	0	1	0	0	1	1	2	1	0	1	2	1	1	1	8	4	1	0	3	4	2	2	1	1	3	2	0	4	2	4	2	3	1	0	0	1
OTU1741	1	0	0	0	0	1	0	0	0	0	0	0	0	0	0	0	0	1	0	0	0	1	0	0	0	0	0	0	1	0	0	0	0	0	0	1	0	0	0	0
OTU1742	0	0	0	0	0	0	0	0	0	0	0	1	0	0	0	0	0	0	0	0	0	1	1	2	1	2	2	1	8	2	2	7	0	1	0	1	0	0	0	3
OTU1743	0	0	0	0	0	0	0	1	0	29	0	27	0	0	24	0	47	78	93	88	94	81	8	95	57	61	54	63	22	53	1	56	67	55	42	63	79	82	27	59
OTU1744	2	2	2	0	1	0	0	1	0	0	0	2	0	2	0	2	0	0	2	1	2	0	1	0	0	0	0	0	1	0	1	1	0	1	0	1	0	0	0	0
OTU1745	0	0	1	0	2	0	2	0	1	0	1	0	0	0	0	0	0	0	0	0	0	0	0	0	0	0	0	0	2	0	0	0	0	0	0	0	0	0	0	0
OTU1746	0	0	0	0	0	0	0	0	0	0	0	1	0	0	0	0	0	0	0	0	0	0	0	1	0	0	0	0	0	0	0	0	0	3	0	5	2	3	0	1
OTU1747	0	0	0	0	1	0	8	0	6	0	0	0	0	0	1	0	0	0	0	0	1	0	0	0	0	0	0	0	0	0	1	0	0	0	0	0	0	0	0	0
OTU1748	0	0	0	0	0	0	0	0	0	0	0	0	0	0	0	0	0	0	0	0	0	0	0	0	0	0	0	0	0	0	0	0	0	0	1	0	0	0	0	2
OTU1749	0	0	1	0	3	1	3	0	0	0	0	2	1	2	1	1	0	0	0	0	0	0	3	0	0	1	1	1	0	0	0	0	0	0	0	0	0	0	0	0
OTU1750	0	0	0	0	0	0	0	0	0	0	0	0	0	0	0	2	0	0	0	0	0	0	0	0	0	0	2	1	0	1	0	0	1	0	0	0	0	0	0	0
OTU1751	0	0	0	0	3	0	2	0	2	2	3	0	2	0	2	6	0	0	0	1	1	0	11	0	0	0	0	2	2	1	2	0	2	0	0	0	0	0	0	0
OTU1752	0	0	0	0	0	0	3	0	0	1	0	0	2	0	5	0	0	2	0	1	0	1	13	0	3	3	3	1	4	3	9	3	0	0	0	0	0	0	0	0
OTU1753	0	3	2	0	2	2	2	0	0	0	0	1	2	6	1	1	0	0	0	0	0	0	0	1	1	0	1	0	0	0	1	0	0	0	0	0	0	0	1	0
OTU1754	0	0	0	0	0	0	0	0	0	0	0	1	0	0	1	1	3	1	0	0	0	0	0	0	0	0	0	0	0	0	0	0	0	3	0	1	0	0	0	0
OTU1756	0	0	0	0	0	0	0	0	0	0	0	0	0	0	1	0	0	0	0	0	0	0	0	0	0	0	0	0	0	0	0	0	0	0	0	0	0	0	0	0
OTU1757	0	0	1	1	0	0	0	0	1	0	0	2	0	6	0	7	0	0	0	1	0	0	1	0	1	1	1	3	1	1	0	1	0	0	0	0	4	0	0	0
OTU1758	0	0	0	0	0	0	0	0	0	0	0	0	0	0	0	1	0	0	0	0	0	0	0	0	0	0	0	2	1	1	2	0	0	0	0	0	0	0	0	0
OTU1759	0	0	0	0	0	0	0	0	0	0	2	0	0	0	0	0	0	0	0	0	0	0	0	0	0	0	0	0	0	0	0	0	0	0	0	0	0	0	0	0
OTU1760	17	13	32	10	4	12	0	16	2	8	2	9	0	16	1	20	9	5	4	5	5	5	0	4	11	5	12	13	15	10	7	9	0	0	0	0	0	0	0	0
OTU1761	0	0	0	0	0	0	0	0	0	1	0	0	0	0	0	0	0	0	0	0	0	0	0	0	0	0	0	0	0	0	0	0	2	0	6	0	0	0	1	0
OTU1762	0	0	0	0	0	0	2	0	1	1	0	3	1	0	1	0	0	0	1	0	0	0	1	0	0	2	0	0	0	0	1	1	0	1	0	0	1	0	2	0
OTU1763	0	0	1	0	2	0	0	0	0	0	2	0	0	1	0	3	0	0	0	0	2	0	0	0	1	2	1	0	0	3	1	0	2	0	0	0	0	0	2	0
OTU1764	0	1	0	2	0	1	0	0	0	0	0	1	0	0	0	0	0	0	0	0	0	0	0	0	0	0	0	0	0	0	0	0	0	0	0	0	0	0	0	0
OTU1765	0	0	0	0	0	0	0	0	0	3	0	3	0	0	4	0	2	10	6	9	3	5	0	5	4	1	5	8	6	7	0	4	4	5	7	7	6	7	6	4
OTU1766	0	0	6	0	19	0	2	0	3	0	0	1	1	1	2	0	0	0	1	2	0	0	0	0	0	0	0	0	1	0	1	0	0	0	0	0	1	0	0	0
OTU1767	0	0	0	0	0	0	0	0	0	0	2	0	0	0	1	0	0	0	0	0	0	0	0	0	0	0	0	0	0	1	1	0	0	0	0	0	0	0	0	0
OTU1768	0	0	0	0	0	0	0	2	0	3	0	5	0	0	0	0	0	4	5	8	1	7	0	5	7	11	13	10	0	6	0	4	2	7	16	1	2	5	4	5
OTU1769	0	0	2	0	0	0	0	0	1	0	0	2	2	0	0	2	0	0	0	0	1	0	0	3	0	2	2	0	1	1	1	0	0	1	2	1	0	0	0	0
OTU1770	0	0	0	0	0	1	1	0	0	0	0	0	0	0	0	0	0	0	0	0	0	0	1	0	0	0	0	0	0	0	0	0	0	0	0	0	1	0	0	0
OTU1771	0	0	0	0	0	0	0	0	0	0	0	0	6	0	0	0	0	0	0	0	0	0	0	0	0	0	0	0	1	0	0	0	0	0	0	0	0	0	0	0
OTU1772	1	5	13	3	21	4	25	4	6	5	9	4	12	5	0	4	0	2	0	3	2	0	33	1	8	4	6	16	13	5	4	4	26	1	4	0	0	1	14	0
OTU1773	0	0	0	0	0	0	0	0	0	0	0	1	0	0	0	0	0	0	0	1	0	0	0	0	0	0	0	0	0	0	0	0	0	0	0	0	0	0	0	0
OTU1774	1	0	0	1	6	1	0	1	0	0	0	0	0	1	0	1	0	0	0	1	0	0	0	1	2	2	0	1	0	0	0	0	0	1	0	3	0	2	0	0
OTU1775	6	14	28	8	62	8	44	6	28	4	9	15	85	20	43	20	3	2	20	1	12	2	33	13	6	12	5	10	12	8	17	10	7	2	5	6	11	3	7	2
OTU1776	0	0	0	0	0	0	0	0	1	1	0	0	0	0	0	2	0	0	0	0	0	0	0	0	0	0	0	0	1	0	0	0	0	0	0	0	0	0	0	0
OTU1777	0	0	0	0	0	0	0	0	0	0	0	2	0	0	2	0	0	0	0	0	0	0	0	0	0	0	0	0	0	0	0	0	0	4	1	6	5	10	0	0
OTU1778	1	0	0	1	0	0	0	0	0	0	0	0	0	0	0	1	0	0	0	0	0	0	1	0	0	0	0	0	0	0	0	0	0	0	0	0	0	0	0	0
OTU1779	3	1	1	0	0	0	8	1	6	3	6	0	7	3	5	5	0	0	0	0	0	0	5	0	0	0	0	0	1	1	3	0	1	0	1	0	0	0	2	0
OTU1780	2	9	16	8	0	17	0	17	2	3	0	7	0	4	1	2	0	0	1	2	0	2	0	0	19	12	20	20	4	10	0	19	0	3	1	0	0	3	0	0
OTU1781	3	6	5	5	0	10	0	7	2	1	0	1	0	4	3	1	2	1	4	1	1	3	0	7	2	2	1	3	1	1	0	0	0	1	3	2	2	2	2	2
OTU1782	0	0	0	0	0	1	0	0	1	0	0	1	1	2	0	0	0	0	0	0	2	0	2	0	0	0	0	0	0	0	0	0	0	0	0	0	0	0	0	0
OTU1783	0	0	0	0	0	0	0	0	0	0	0	0	0	0	0	0	2	0	0	0	0	0	0	0	0	0	0	0	0	0	0	0	0	0	0	1	0	0	0	0
OTU1784	0	0	0	0	0	0	0	0	0	1	0	2	0	1	2	0	2	2	0	2	1	4	0	1	0	1	1	1	0	0	0	0	0	13	0	5	3	5	0	10
OTU1785	0	1	0	0	0	0	0	1	0	1	0	0	0	1	0	0	0	0	3	1	0	1	0	1	2	0	0	0	2	0	0	0	2	0	1	0	0	0	0	0
OTU1786	0	0	0	0	0	0	0	0	0	0	0	0	0	0	0	0	7	23	0	35	0	107	0	1	0	0	0	0	0	0	0	0	0	1	0	0	0	0	0	0
OTU1787	0	0	0	0	0	0	0	0	0	1	0	1	0	0	0	0	0	1	0	1	1	0	0	1	1	1	5	1	5	2	0	8	1	0	2	1	1	3	1	0
OTU1788	0	0	0	3	0	0	0	0	0	0	0	0	0	0	0	0	0	4	1	4	78	3	1	3	0	0	1	0	0	0	0	0	0	0	0	0	0	1	0	1
OTU1789	7	0	0	4	1	1	0	3	1	0	0	2	0	0	1	0	0	10	4	3	1	2	0	4	2	0	2	0	1	1	0	0	0	0	1	3	2	3	0	4
OTU1790	0	0	0	0	0	0	0	0	0	0	0	1	0	0	1	0	0	0	0	0	1	0	0	0	0	0	0	0	0	0	0	1	0	3	0	3	0	0	0	0
OTU1791	0	4	1	8	4	15	0	4	2	1	0	2	5	3	0	1	0	1	2	1	0	3	0	1	0	1	0	0	0	1	0	0	2	3	0	0	0	3	0	0
OTU1792	0	0	0	0	1	0	0	0	0	0	0	0	0	0	0	0	0	0	0	0	0	0	0	0	1	0	0	0	0	0	0	0	0	0	0	0	0	0	0	0
OTU1793	0	0	0	0	0	1	0	1	0	0	2	1	0	0	0	1	1	1	0	3	1	0	2	4	0	0	0	0	0	1	0	0	1	0	3	0	0	1	0	0
OTU1794	0	0	0	0	0	0	0	0	0	0	0	0	0	0	0	0	0	0	0	0	1	0	0	0	2	2	2	0	0	2	0	0	0	0	0	0	1	0	0	0
OTU1795	5	5	4	9	1	12	3	7	16	3	6	3	6	7	0	5	1	4	5	0	1	2	1	1	0	2	1	0	0	0	1	3	0	0	0	0	0	1	0	0
OTU1796	0	0	0	0	0	0	1	0	0	0	0	0	0	0	0	0	0	0	0	0	0	0	0	0	0	0	0	0	0	0	5	0	0	0	0	0	0	0	1	0
OTU1797	0	0	0	0	0	0	0	0	0	1	0	2	0	0	1	0	3	1	0	0	1	0	0	0	1	1	0	0	0	0	0	0	0	0	0	0	1	1	0	0
OTU1798	2	0	0	1	0	1	0	1	2	0	0	0	0	0	0	0	1	3	0	1	0	1	0	2	0	0	0	1	0	0	0	0	0	0	2	0	1	0	0	0
OTU1799	0	0	0	0	0	0	0	0	0	0	0	0	0	2	0	0	0	0	0	0	0	0	0	0	0	0	0	0	0	0	0	0	0	0	0	0	0	0	0	0
OTU1801	0	0	0	0	0	0	0	0	0	0	0	1	0	0	2	0	0	0	1	0	0	0	0	0	0	0	0	0	0	0	0	0	0	1	0	2	1	2	1	3
OTU1802	0	0	0	0	0	0	0	0	0	0	0	0	1	1	0	0	0	0	0	0	0	0	0	0	0	1	0	0	2	0	1	0	0	0	0	0	0	0	0	0
OTU1804	0	0	0	0	0	0	0	0	0	0	0	0	0	9	0	0	0	0	0	0	0	0	0	0	0	0	0	0	0	0	0	0	0	0	0	0	0	0	0	0
OTU1805	0	0	0	0	0	0	0	0	0	0	0	0	0	0	0	0	0	0	0	0	0	0	0	0	0	0	0	0	1	0	0	0	0	0	0	0	0	0	0	0
OTU1806	0	0	1	0	4	0	7	0	6	1	1	0	6	0	4	3	0	0	1	0	0	0	1	0	1	4	1	0	1	1	6	1	6	0	2	0	0	0	1	0
OTU1807	0	0	0	0	1	0	8	0	2	0	0	0	7	0	7	0	0	1	0	1	0	0	17	0	3	1	6	4	13	4	15	0	4	0	1	1	0	0	1	0
OTU1808	2	3	0	2	1	2	0	1	2	3	0	0	0	8	1	0	1	2	0	1	4	4	19	2	3	5	4	4	4	4	0	8	1	1	2	0	0	2	1	0
OTU1809	13	0	2	12	2	2	0	5	0	1	0	4	0	0	1	1	28	14	3	7	2	14	0	0	4	2	0	0	0	0	0	3	0	16	1	9	4	1	0	6
OTU1810	0	0	1	1	0	1	1	0	0	0	0	1	0	0	2	0	2	0	0	0	0	0	2	0	0	0	2	1	0	2	2	2	1	2	2	1	1	2	1	0
OTU1811	0	0	2	0	1	0	3	0	0	0	0	0	0	1	1	1	0	0	0	0	0	0	1	0	0	1	0	1	1	0	3	0	0	0	0	0	0	0	4	0
OTU1812	0	0	0	0	0	0	0	0	0	0	0	0	0	0	0	0	2	0	0	0	0	0	0	0	0	0	0	0	0	0	0	0	0	0	0	0	0	0	0	0
OTU1813	0	1	0	1	0	0	0	0	0	0	0	0	0	0	0	0	0	0	0	0	0	0	0	0	0	0	0	0	0	0	0	0	0	0	0	0	0	0	0	0
OTU1814	0	0	0	0	0	0	0	0	0	0	0	0	0	0	0	0	3	2	0	2	0	1	0	0	0	0	0	0	0	0	0	0	0	0	0	0	0	0	0	0
OTU1815	0	4	1	2	0	3	0	1	0	1	0	0	0	2	0	0	0	0	1	0	0	1	0	1	0	1	0	0	0	0	0	1	0	0	2	0	0	0	0	0
OTU1816	0	0	0	0	0	0	0	0	0	0	0	2	0	0	0	0	1	0	1	0	0	1	0	1	0	0	0	0	0	1	2	1	0	0	0	0	0	0	0	1
OTU1817	0	0	0	0	0	0	0	0	0	0	0	0	0	0	0	0	0	1	0	2	0	3	0	0	0	0	0	0	0	0	0	0	0	0	0	0	0	0	0	0
OTU1818	0	0	0	0	0	0	0	0	0	0	0	2	0	0	3	0	3	6	33	9	5	5	0	9	1	3	0	0	0	0	0	3	3	3	7	4	5	10	1	4
OTU1819	0	0	0	0	0	0	0	0	0	0	0	0	0	0	0	0	0	3	0	3	0	0	0	0	1	0	0	0	0	0	0	0	0	2	0	0	0	1	0	3
OTU1820	0	0	1	0	0	1	0	0	0	0	0	0	0	0	0	1	0	1	0	0	0	0	0	0	1	0	0	1	1	2	0	0	0	0	1	0	0	0	1	0
OTU1821	2	8	6	0	1	4	0	3	0	0	0	0	0	2	0	2	0	0	0	0	0	0	0	0	0	0	0	0	0	0	0	0	0	1	0	0	0	0	0	0
OTU1822	8	2	9	0	16	8	50	2	20	1	101	2	24	12	37	34	2	4	0	1	9	2	10	0	3	5	4	11	6	7	49	3	12	3	4	0	0	4	12	0
OTU1824	0	0	0	0	2	0	0	0	0	0	0	0	3	0	0	0	0	0	0	0	0	0	1	0	0	1	0	1	1	1	5	0	1	0	2	0	0	0	1	0
OTU1825	0	0	0	0	0	0	0	0	0	0	0	0	0	0	0	0	0	0	0	0	0	0	0	0	0	0	0	0	0	0	0	0	0	1	0	0	0	0	0	1
OTU1827	0	0	0	0	0	0	1	0	0	0	0	0	6	0	2	0	0	0	0	0	0	0	0	0	0	0	0	1	0	0	0	0	0	0	0	0	0	0	0	0
OTU1828	1	0	5	1	5	1	0	2	0	0	2	2	6	5	0	2	0	0	0	0	3	0	2	1	0	1	2	1	1	0	13	1	2	1	2	0	1	0	2	0
OTU1829	0	1	0	0	0	1	0	1	0	3	0	3	0	0	0	0	0	1	2	3	0	1	0	5	2	0	1	1	0	1	0	0	2	0	3	5	5	4	0	2
OTU1830	0	0	0	0	0	0	0	0	0	1	0	0	0	0	0	0	0	0	0	0	0	0	0	0	0	0	0	0	0	0	0	0	4	0	1	0	0	0	0	0
OTU1831	0	0	1	0	3	0	1	1	0	1	2	1	0	0	0	10	0	0	0	0	1	0	4	0	1	0	0	3	1	2	0	2	3	0	3	0	0	2	0	0
OTU1832	0	0	1	0	14	0	0	0	0	0	0	0	0	0	0	0	0	0	0	0	2	0	1	0	0	0	0	0	0	0	0	0	0	0	0	0	0	0	0	0
OTU1833	0	0	0	1	0	1	0	0	0	0	0	1	0	0	0	0	0	0	0	0	0	0	0	0	0	0	0	0	0	0	0	0	0	0	0	0	0	0	0	0
OTU1834	0	0	0	0	0	0	0	0	0	0	0	0	0	0	1	0	1	0	0	0	0	0	0	0	0	0	0	0	0	0	0	0	0	0	1	0	1	2	0	3
OTU1835	0	0	0	0	0	0	0	0	0	0	0	0	1	0	0	0	0	0	0	0	0	0	0	0	0	1	0	0	0	0	1	0	4	0	0	0	0	0	4	0
OTU1837	0	0	1	0	1	1	0	0	0	0	0	0	0	0	0	4	0	0	1	0	0	0	0	1	1	0	0	2	3	1	0	4	1	0	1	0	0	2	0	0
OTU1838	2	5	3	5	15	2	9	0	3	11	1	2	8	5	3	3	0	0	6	0	5	0	23	1	3	2	5	1	0	1	2	1	7	0	16	1	0	5	2	0
OTU1839	0	0	0	0	0	0	0	0	0	0	0	0	0	0	0	0	0	0	0	2	0	0	0	0	0	0	0	0	0	0	0	0	0	1	0	1	0	1	0	0
OTU1840	0	0	0	0	0	0	0	0	0	0	0	0	0	0	0	0	0	0	0	1	0	0	0	1	0	1	0	0	0	1	0	1	0	0	1	0	0	1	0	2
OTU1841	0	0	0	0	1	0	0	0	0	0	0	0	0	0	1	0	0	0	0	0	1	0	0	0	0	1	1	0	2	2	2	0	1	0	0	1	0	0	1	0
OTU1842	2	8	3	3	3	9	0	8	1	2	0	2	3	3	4	3	3	9	10	7	12	6	7	13	1	5	6	4	6	3	0	7	2	2	3	3	12	7	3	5
OTU1843	8	5	1	2	0	8	0	2	0	1	0	2	0	0	1	2	1	1	0	0	1	1	0	0	0	0	0	0	0	0	0	1	2	1	1	2	2	3	0	2
OTU1844	0	0	0	0	2	0	0	0	0	0	0	0	0	0	0	0	0	0	1	0	0	0	0	4	1	2	4	3	0	1	0	0	0	0	0	0	0	0	0	0
OTU1845	0	1	0	0	0	1	0	1	0	0	0	0	0	2	0	0	0	0	0	0	0	0	0	0	0	0	0	0	0	0	0	0	0	0	0	0	0	0	0	0
OTU1846	4	1	1	0	0	0	0	0	2	1	0	0	0	0	0	0	0	2	1	1	0	0	0	0	2	1	1	0	0	0	0	1	0	0	0	0	0	0	0	0
OTU1847	1	0	1	4	4	3	0	2	0	1	1	1	0	2	0	4	0	2	5	4	2	0	2	2	3	4	2	2	1	4	1	2	0	1	1	0	2	1	1	6
OTU1848	0	0	0	0	0	0	0	0	0	0	0	1	0	0	0	0	0	2	0	0	0	2	1	0	0	0	0	0	1	0	0	0	0	5	1	1	5	2	0	1
OTU1849	0	0	0	0	0	1	0	0	0	6	0	0	0	0	0	1	0	0	0	0	0	0	0	0	0	0	0	0	0	0	0	0	6	0	4	0	0	1	1	0
OTU1850	1	0	0	0	0	0	0	0	1	0	0	1	0	2	0	0	0	1	0	1	0	2	0	0	0	0	0	0	0	0	0	0	0	0	0	0	0	0	0	0
OTU1851	0	0	0	0	0	0	0	0	0	0	0	0	0	0	0	0	2	2	0	0	2	1	0	1	0	0	0	0	0	0	0	0	0	1	0	1	0	0	0	2
OTU1853	0	0	0	0	0	0	0	0	0	0	0	0	0	0	0	0	5	5	16	7	3	14	0	10	0	1	0	0	0	0	0	0	1	0	1	2	2	1	3	1
OTU1854	0	0	0	0	0	0	0	0	1	0	0	0	0	0	0	0	2	1	0	0	0	1	0	0	0	0	0	0	0	0	0	0	0	0	0	2	1	2	0	0
OTU1855	0	0	0	0	0	0	0	0	0	0	0	0	0	0	0	0	0	0	0	0	0	0	0	0	0	0	0	0	0	0	0	0	0	1	1	0	0	3	0	1
OTU1856	0	0	0	0	0	0	0	0	0	0	0	1	0	1	0	0	0	0	0	0	1	0	0	0	1	1	0	0	0	0	0	1	3	0	1	0	0	0	0	0
OTU1857	0	0	0	0	0	0	0	0	0	0	0	0	0	0	0	0	0	0	0	0	38	0	0	0	0	0	0	0	0	0	0	0	0	0	0	1	0	0	0	0
OTU1858	6	10	0	16	1	14	0	12	1	1	0	2	0	0	0	0	3	2	1	3	0	2	0	4	3	5	1	2	2	0	0	1	2	2	0	1	0	1	0	0
OTU1859	0	0	6	0	15	1	7	5	5	3	1	4	26	0	10	2	2	0	1	1	0	0	3	1	0	2	2	9	15	3	11	3	8	1	9	0	0	0	7	0
OTU1860	0	0	0	0	0	0	3	0	0	0	0	0	0	0	0	0	0	0	0	0	0	0	0	0	0	0	0	0	0	0	0	0	0	0	0	0	0	0	0	0
OTU1861	0	0	0	0	0	0	0	0	0	0	0	0	0	0	0	0	2	0	0	1	0	0	0	0	1	0	0	0	0	0	0	2	0	1	0	0	2	0	0	1
OTU1862	0	0	0	0	0	0	4	0	7	1	0	0	0	0	1	0	0	0	0	0	0	0	0	0	0	0	2	0	3	0	43	1	0	0	1	0	0	1	2	2
OTU1863	21	23	6	26	0	16	0	12	26	18	0	8	0	23	2	0	4	5	13	0	5	2	1	4	10	4	7	2	3	10	0	13	1	0	0	3	5	5	0	1
OTU1864	0	0	0	0	0	0	6	0	3	0	0	0	0	0	0	0	0	0	0	0	0	0	0	0	0	0	0	0	2	1	9	0	0	0	0	0	0	0	0	0
OTU1865	1	0	0	0	0	0	0	0	0	0	0	2	0	0	2	0	3	1	0	3	0	0	0	0	0	0	0	0	0	0	0	0	0	1	0	4	2	3	0	0
OTU1866	1	0	3	2	4	0	3	1	1	0	0	2	3	2	0	4	0	0	0	0	0	0	0	0	0	0	0	0	0	0	0	0	0	0	0	0	0	0	1	0
OTU1867	0	0	0	0	0	0	0	0	0	0	1	0	0	0	0	0	0	0	0	0	0	0	2	1	2	1	0	0	0	0	1	1	0	0	0	0	0	0	0	0
OTU1868	0	0	0	0	0	0	0	0	0	0	0	1	0	0	0	0	0	0	0	0	0	0	0	0	2	0	0	1	0	0	0	1	3	4	0	2	2	0	0	2
OTU1869	0	0	0	0	0	0	0	0	0	1	0	0	0	0	0	0	0	0	0	0	0	0	0	0	0	0	0	0	0	0	0	0	7	0	2	0	0	0	1	0
OTU1870	0	0	1	0	0	1	0	1	0	7	0	0	0	0	0	0	0	0	0	0	0	0	1	0	6	1	0	1	0	0	0	0	19	0	14	0	1	1	9	1
OTU1871	0	0	0	0	1	0	0	0	0	0	0	0	1	0	0	1	0	0	0	0	0	0	0	0	0	0	0	1	1	0	1	0	0	0	0	0	0	0	0	0
OTU1872	6	1	0	1	0	2	0	4	2	6	0	16	0	0	19	1	57	30	14	45	1	40	1	40	12	18	7	9	4	4	0	20	1	27	11	38	29	20	1	17
OTU1873	0	0	0	0	0	0	0	0	0	0	0	0	0	0	0	0	4	2	0	1	0	0	0	0	0	0	0	0	0	0	0	0	0	1	0	0	0	1	0	1
OTU1874	0	0	0	0	0	0	0	0	0	0	0	0	0	0	0	0	0	0	0	0	0	0	0	0	0	0	0	0	0	0	0	0	0	0	1	0	0	1	0	0
OTU1875	0	0	0	0	0	0	9	0	7	0	0	0	0	0	2	0	0	0	0	0	0	0	0	0	0	0	0	0	0	0	0	0	0	0	0	0	0	0	0	0
OTU1876	0	1	0	0	0	0	0	0	0	0	0	0	0	0	0	1	0	0	0	0	0	0	0	0	0	0	0	0	0	0	0	0	0	0	0	0	0	0	0	0
OTU1877	0	0	1	0	0	0	0	0	0	0	0	0	1	0	1	0	0	0	0	0	0	0	0	0	0	0	0	0	0	1	0	0	0	1	0	1	0	0	0	1
OTU1878	0	0	0	0	4	0	0	2	0	2	0	0	2	0	0	1	0	0	0	0	0	0	0	0	1	0	0	0	0	0	0	2	0	0	0	0	0	0	0	0
OTU1880	1	2	1	0	0	0	0	2	1	0	0	0	0	0	0	0	0	0	0	0	0	0	0	0	0	0	0	0	0	0	0	0	0	0	0	0	0	0	0	0
OTU1881	8	22	39	16	4	17	0	19	3	21	2	16	5	34	4	5	0	2	12	3	23	3	27	4	6	5	2	13	10	10	0	6	19	1	27	7	2	8	23	4
OTU1882	0	0	0	0	0	0	0	0	1	0	0	0	0	0	0	0	0	0	0	0	0	0	0	0	1	0	1	0	1	0	0	0	0	1	0	0	0	0	0	0
OTU1883	0	0	0	0	2	0	0	0	0	1	0	2	1	2	2	2	0	1	0	1	4	0	0	2	0	3	4	9	2	4	0	4	4	0	3	1	1	4	0	1
OTU1885	0	0	0	0	0	0	0	0	0	0	0	0	0	0	0	0	0	0	0	0	0	1	1	0	0	0	0	0	2	0	0	0	0	0	0	0	0	0	0	0
OTU1886	0	0	0	0	0	0	0	0	0	0	0	0	0	0	1	0	0	0	0	0	0	0	0	0	0	0	0	0	0	0	0	0	0	0	0	1	0	1	0	2
OTU1887	0	0	0	0	0	0	0	0	0	0	0	0	0	0	0	0	0	0	0	0	0	0	2	0	0	0	0	0	0	0	0	0	0	0	0	0	0	0	0	0
OTU1888	0	0	1	0	5	0	0	1	0	0	0	0	0	0	0	0	0	0	0	1	0	0	0	0	0	0	0	0	0	0	0	0	0	0	0	0	0	1	0	0
OTU1889	3	1	0	1	0	2	0	1	0	1	1	0	0	2	0	1	0	0	0	0	0	0	0	0	0	0	0	0	0	0	0	0	0	0	0	2	0	0	0	0
OTU1890	0	0	0	0	12	0	93	0	59	0	4	0	13	0	23	0	0	1	0	0	12	1	82	3	5	2	1	4	40	4	122	3	1	1	3	0	0	0	1	0
OTU1891	0	0	0	0	0	0	0	0	0	0	0	0	0	0	0	0	0	0	0	0	0	0	0	0	0	0	0	0	0	0	0	0	0	0	0	0	1	0	0	0
OTU1892	0	0	0	0	0	0	0	0	0	0	0	0	0	0	0	0	0	0	0	0	1	0	0	0	0	0	0	0	0	0	0	0	0	0	0	0	0	0	0	0
OTU1893	0	0	0	1	0	0	0	0	0	0	0	0	0	1	0	0	2	3	0	4	0	0	0	0	0	0	0	0	0	0	0	0	0	0	0	0	0	0	0	0
OTU1894	0	0	0	0	17	0	0	0	0	0	0	0	4	0	0	0	0	0	0	0	0	0	3	0	0	0	0	0	1	1	0	0	0	0	0	0	0	0	0	0
OTU1895	0	0	0	0	2	0	5	0	0	0	3	0	4	5	0	2	0	1	1	0	1	0	7	0	1	0	0	0	4	1	2	2	1	0	1	0	1	2	1	0
OTU1896	0	0	0	0	0	0	0	0	0	0	0	0	0	0	0	0	0	0	0	0	2	0	0	0	0	0	0	0	0	0	0	0	0	0	0	0	0	0	0	0
OTU1897	1	3	7	1	3	3	3	1	1	2	2	2	5	1	2	3	0	0	0	0	5	2	3	1	1	2	0	0	5	2	0	1	2	0	5	1	0	1	6	2
OTU1898	0	0	2	0	6	0	0	0	0	0	0	0	5	0	0	0	0	0	0	0	0	0	0	0	2	1	3	1	4	3	0	0	0	0	0	0	0	0	0	0
OTU1899	1	0	0	0	0	1	0	0	0	0	0	0	0	1	1	0	1	0	2	2	0	0	4	2	2	0	4	0	1	5	1	2	1	1	1	0	0	0	0	0
OTU1900	3	0	0	0	2	3	3	4	2	1	4	0	0	0	3	2	0	0	0	0	0	0	1	0	0	0	4	1	1	1	0	0	2	0	0	0	0	0	2	0
OTU1901	0	0	0	0	0	0	0	0	0	0	0	0	0	1	0	0	0	0	0	0	3	0	7	0	0	0	0	0	0	0	0	0	0	0	0	0	0	0	0	0
OTU1902	5	4	2	3	0	1	0	2	1	3	1	2	4	3	2	4	3	1	3	3	2	3	2	8	14	11	15	11	7	12	4	10	2	1	0	0	0	1	0	0
OTU1903	0	0	0	0	0	0	0	0	0	0	0	0	0	0	1	0	0	1	0	1	0	0	0	0	0	0	0	0	0	0	0	0	0	1	1	0	1	0	0	10
OTU1904	0	1	0	0	4	0	6	0	6	0	0	1	0	1	2	1	0	0	0	0	0	0	0	0	0	1	0	0	0	0	0	0	0	0	1	0	1	0	1	0
OTU1905	0	0	0	0	0	0	0	0	0	0	0	0	0	0	0	0	1	1	0	0	0	1	0	1	0	0	0	0	0	0	0	0	0	4	0	0	2	3	0	3
OTU1906	1	0	4	1	4	4	14	3	2	2	6	4	12	1	13	4	2	0	0	0	5	0	3	0	3	3	6	1	7	2	2	2	3	0	0	0	1	1	9	0
OTU1907	0	0	0	0	0	0	9	0	3	0	0	0	1	1	1	0	0	0	0	0	0	0	0	0	0	1	0	0	0	0	1	0	2	0	1	0	0	1	0	0
OTU1908	0	0	3	0	5	0	3	0	2	0	0	1	5	2	4	4	0	0	0	0	0	0	7	0	1	0	1	1	4	2	12	0	2	0	0	0	0	0	1	0
OTU1909	0	4	6	4	4	6	6	6	3	4	0	3	12	1	6	5	4	3	7	6	10	2	40	14	11	9	9	4	10	12	13	9	6	1	5	0	0	1	1	0
OTU1910	0	0	0	0	0	0	0	0	0	0	0	0	0	0	0	0	1	1	0	1	0	0	0	0	0	0	0	0	0	0	0	0	0	1	0	0	0	0	0	1
OTU1911	0	0	1	0	0	0	0	0	0	0	0	0	1	0	0	0	0	0	0	0	0	0	0	1	0	1	0	0	1	1	0	0	0	0	0	0	0	0	0	0
OTU1912	0	4	10	1	7	7	2	2	7	0	3	1	6	0	4	3	0	0	0	0	0	0	0	0	0	1	1	1	0	2	0	2	0	0	0	0	0	0	0	0
OTU1913	56	125	56	69	143	33	18	66	52	88	22	122	231	196	72	67	5	17	50	17	56	13	53	39	67	56	44	66	112	108	9	42	11	1	12	2	1	4	7	0
OTU1914	0	0	0	0	0	0	0	0	0	0	0	0	0	0	0	0	0	0	0	0	0	0	0	2	0	0	0	0	0	0	0	0	0	0	0	0	0	0	0	0
OTU1915	0	0	0	0	0	0	0	0	0	0	0	0	1	0	0	0	0	0	0	0	0	0	0	0	0	0	0	1	0	0	0	1	0	0	1	0	0	0	0	0
OTU1916	0	0	2	1	0	0	0	0	0	0	0	0	0	0	0	0	4	0	0	0	0	0	0	0	1	0	0	0	0	0	0	0	0	0	0	0	0	0	0	0
OTU1917	0	0	0	0	0	0	2	0	0	0	0	0	1	0	0	0	0	0	0	0	0	0	0	0	0	0	0	0	0	0	6	0	0	0	0	0	0	0	0	0
OTU1918	1	0	0	1	6	0	6	2	2	0	0	0	4	0	1	0	0	0	0	0	1	0	0	0	0	0	0	0	0	0	0	0	0	0	0	0	0	0	0	0
OTU1919	7	2	0	5	0	1	0	4	3	13	0	3	0	8	0	0	13	9	7	8	0	2	0	3	2	2	1	3	1	1	0	3	0	1	1	0	0	1	4	0
OTU1920	0	1	0	1	4	0	9	0	3	0	0	1	2	0	2	2	2	0	0	0	0	1	1	0	2	0	0	2	2	0	1	1	0	0	1	1	0	1	0	0
OTU1921	0	1	2	2	2	4	0	0	2	1	0	0	0	1	0	5	1	2	3	3	6	0	6	1	7	2	8	2	7	6	1	4	5	1	1	2	1	4	0	2
OTU1922	2	0	0	3	0	0	0	1	3	0	0	2	0	3	0	0	0	0	1	0	0	0	0	0	0	0	0	0	0	0	0	0	0	0	0	0	0	0	0	0
OTU1923	0	0	3	0	2	0	0	0	0	0	0	0	0	0	0	0	0	0	0	0	0	0	0	0	0	0	0	0	1	0	0	0	0	0	0	0	0	0	0	0
OTU1924	0	0	0	0	0	0	0	0	0	0	0	0	0	0	0	0	0	0	1	1	0	1	1	0	0	0	0	0	2	0	0	0	2	0	0	0	0	0	0	0
OTU1925	0	0	0	0	6	0	1	1	0	0	0	0	5	0	1	0	0	0	0	0	0	0	0	0	0	0	0	0	0	0	2	0	0	0	0	0	0	0	0	0
OTU1926	1	0	1	0	1	0	0	0	0	1	0	1	0	0	1	1	0	0	1	0	0	0	0	0	0	1	0	0	1	1	0	0	0	1	3	1	1	0	0	2
OTU1927	0	0	0	0	1	0	0	0	3	0	0	1	17	0	10	1	0	0	0	0	1	0	3	0	1	1	0	2	1	0	6	1	0	0	2	0	0	1	0	0
OTU1928	1	1	1	0	1	3	0	0	2	2	0	0	2	0	0	0	0	0	0	0	0	0	3	1	1	0	0	0	2	0	0	0	0	0	2	0	0	0	0	0
OTU1929	0	0	0	0	0	0	0	0	0	0	0	0	0	0	0	0	0	0	0	0	2	0	0	0	0	0	0	0	0	0	0	0	0	0	0	0	0	0	0	0
OTU1930	0	1	0	0	7	1	8	1	4	0	0	1	18	1	4	1	0	0	0	0	0	0	2	0	0	2	0	1	4	0	12	0	0	0	1	0	0	0	0	0
OTU1931	0	0	0	0	0	0	0	0	0	0	0	0	0	0	0	0	0	0	0	0	0	0	0	0	0	0	0	0	0	0	0	0	0	1	1	4	0	0	0	2
OTU1932	2	21	8	2	3	1	0	8	0	2	0	2	0	0	1	2	0	0	1	0	0	0	0	0	1	0	0	0	0	1	0	0	6	0	4	1	1	1	8	3
OTU1933	6	2	4	5	0	1	0	1	3	1	0	2	0	1	2	2	6	5	1	3	0	2	0	3	3	1	1	1	4	0	0	4	0	1	0	3	0	0	0	0
OTU1934	0	0	4	0	12	0	8	0	5	0	4	4	30	0	25	2	0	0	0	0	0	0	1	0	0	1	1	2	7	0	3	0	0	0	0	0	0	0	2	0
OTU1935	0	2	0	0	3	0	1	2	1	2	0	0	1	0	0	0	0	0	0	0	0	0	0	0	0	2	0	2	0	0	0	3	1	0	6	0	0	0	3	0
OTU1936	0	0	0	0	0	0	0	0	0	0	0	0	0	0	0	1	0	0	0	0	0	0	0	0	0	0	1	0	1	0	0	1	2	0	0	0	0	0	1	0
OTU1937	0	0	0	0	7	0	1	0	3	0	0	0	2	1	0	0	0	0	0	0	0	0	0	0	0	0	0	0	1	0	0	0	0	0	0	0	0	0	2	0
OTU1938	1	0	0	1	0	0	1	0	0	1	0	1	0	0	0	0	0	1	0	1	2	1	0	0	1	0	0	1	0	0	0	0	0	3	0	3	2	1	0	3
OTU1939	7	0	0	6	1	0	0	5	0	0	0	9	0	0	1	1	28	6	1	7	1	10	2	2	4	0	0	0	1	0	0	0	0	14	0	8	5	10	0	19
OTU1940	0	0	0	0	0	0	0	0	0	0	0	0	0	0	1	0	0	1	1	3	1	2	0	1	3	0	0	0	0	0	0	0	0	0	0	1	1	0	0	2
OTU1941	6	2	1	2	0	2	0	2	3	2	0	2	0	0	0	1	1	1	2	1	1	2	0	3	2	2	2	4	1	3	0	4	0	1	0	0	2	2	0	3
OTU1942	0	0	1	1	0	1	0	0	0	0	0	2	3	0	1	0	0	0	0	0	2	0	1	0	0	0	0	0	1	0	0	0	0	0	0	0	0	0	0	0
OTU1943	0	0	0	0	0	0	0	0	0	0	0	3	0	0	1	0	0	0	1	0	0	0	0	0	0	0	0	0	0	0	0	0	4	0	1	0	4	3	1	0
OTU1944	0	0	0	0	0	0	0	0	0	0	0	1	0	0	0	0	2	1	0	0	0	1	0	0	0	0	2	0	0	0	0	3	0	13	0	8	6	3	0	9
OTU1945	0	0	1	0	0	0	0	1	0	1	0	0	1	0	0	2	0	0	0	0	0	0	0	0	1	0	0	0	0	0	0	0	1	0	0	0	0	0	1	0
OTU1946	0	0	0	0	0	0	5	0	2	0	0	0	0	0	0	0	0	0	0	0	0	0	0	0	0	0	0	0	0	0	0	0	0	0	0	0	0	0	0	0
OTU1947	0	0	0	0	0	0	0	0	0	0	0	0	0	0	0	0	0	0	0	0	1	0	25	0	0	0	0	0	0	0	1	0	0	0	0	0	0	0	1	0
OTU1948	0	0	0	0	0	0	0	0	0	0	0	0	0	0	0	0	0	0	0	1	1	1	0	0	0	0	0	0	0	0	0	0	0	0	0	0	0	0	0	0
OTU1949	0	0	1	2	0	0	0	0	0	1	0	1	0	1	0	0	0	0	1	0	0	2	0	1	0	0	0	0	0	0	0	0	0	1	0	0	1	1	0	0
OTU1950	4	0	0	0	0	0	0	0	2	0	0	1	0	0	0	0	2	2	0	2	4	5	0	0	0	0	1	0	0	0	0	0	1	0	0	0	1	0	0	0
OTU1951	10	13	23	9	3	17	0	20	2	5	10	12	8	2	3	6	5	0	1	3	10	6	18	10	13	15	16	16	7	20	0	11	8	3	13	3	6	7	7	4
OTU1952	0	0	0	0	0	1	0	0	0	1	0	0	0	0	0	0	0	1	0	0	1	0	0	0	0	1	0	0	0	0	0	0	1	1	0	1	2	0	0	0
OTU1953	0	0	2	0	0	0	0	0	0	1	0	1	0	0	1	7	2	1	1	0	0	1	0	1	3	5	4	3	2	2	1	3	0	0	4	0	0	3	1	0
OTU1954	0	0	0	0	0	1	0	0	0	0	0	0	2	0	0	0	0	0	0	0	0	0	0	0	0	0	0	0	0	0	0	0	0	0	0	0	0	0	0	0
OTU1955	0	0	0	0	0	0	0	0	0	0	0	0	0	0	0	0	0	0	0	0	0	0	0	0	0	0	1	0	0	1	0	2	0	0	0	0	0	0	0	0
OTU1956	2	0	0	0	0	0	0	1	0	1	0	0	0	0	0	0	0	0	0	1	0	0	0	0	1	1	0	0	0	0	0	0	0	0	0	0	0	0	0	0
OTU1957	0	0	0	0	0	0	0	0	0	0	0	0	0	0	0	0	0	0	0	0	0	0	0	0	0	0	0	0	0	0	0	0	0	0	0	1	0	0	0	0
OTU1959	1	0	1	0	28	0	0	0	0	0	4	0	0	0	2	14	0	5	1	0	3	4	4	1	10	7	2	5	2	3	0	3	1	0	0	0	0	2	0	0
OTU1960	0	0	0	1	0	0	0	0	0	0	0	0	0	0	1	0	0	0	0	0	0	0	0	1	0	0	0	0	0	0	0	0	1	1	0	0	1	0	0	0
OTU1961	0	0	0	0	0	0	0	1	0	0	0	2	0	0	0	0	2	1	1	3	0	4	0	2	2	2	1	2	1	3	0	3	0	1	3	1	1	0	0	0
OTU1962	0	0	0	0	0	0	0	0	0	0	0	0	0	0	0	0	0	0	0	0	2	0	0	0	0	0	0	0	0	0	0	0	0	0	0	0	0	0	0	0
OTU1963	0	0	0	0	0	0	0	0	0	0	0	1	0	0	0	0	0	0	0	0	0	0	0	0	0	1	0	0	0	0	0	0	0	0	0	1	1	0	0	0
OTU1964	0	0	0	0	1	1	0	1	0	1	0	1	2	0	1	0	0	0	0	0	0	0	1	0	0	0	0	1	0	0	0	0	0	0	0	0	0	0	0	0
OTU1965	0	0	0	0	0	0	5	0	5	0	0	0	0	0	1	0	0	0	0	0	0	0	0	0	0	0	0	0	0	0	0	0	0	0	0	0	0	0	0	0
OTU1966	8	13	21	23	6	23	0	23	13	17	0	16	5	24	1	3	4	3	12	8	2	6	0	11	11	4	3	6	0	5	0	6	2	5	4	2	2	3	1	4
OTU1967	6	1	0	1	0	1	0	3	7	7	0	2	0	5	1	0	2	0	0	0	0	0	0	0	0	0	0	1	0	0	0	0	0	3	0	2	0	1	0	1
OTU1968	0	0	0	0	1	0	27	0	13	0	2	0	2	0	10	1	0	0	0	0	0	0	0	0	0	0	0	0	1	0	13	0	0	0	1	0	0	0	2	0
OTU1969	0	0	0	0	0	0	0	0	0	0	0	0	0	0	1	0	0	0	1	0	0	0	0	0	0	0	0	0	0	0	0	0	4	0	2	2	0	0	1	0
OTU1970	0	0	2	0	0	2	0	3	2	0	1	1	1	0	0	0	0	0	0	1	0	0	0	0	2	2	1	1	0	2	1	1	0	0	0	0	0	1	1	0
OTU1971	0	2	3	1	1	1	0	2	0	1	0	0	0	0	0	0	0	0	0	0	0	0	0	0	0	0	0	0	0	0	0	0	0	0	0	0	0	1	1	0
OTU1972	0	0	0	0	0	0	0	0	0	0	0	0	0	0	0	0	4	0	0	3	0	1	0	0	0	0	0	0	0	0	0	0	0	0	0	0	0	0	0	0
OTU1973	0	0	0	0	0	0	0	0	0	1	0	0	0	0	0	0	0	1	0	1	1	0	0	0	0	0	0	0	0	0	0	0	0	0	0	0	0	0	0	0
OTU1974	0	0	0	0	0	0	0	0	0	0	0	0	0	0	0	0	0	0	0	0	1	0	11	0	0	0	0	0	0	0	1	0	2	0	2	0	1	0	3	0
OTU1976	0	0	0	0	5	0	1	0	0	1	1	0	5	0	3	0	0	0	0	0	2	0	5	0	2	0	0	3	5	0	2	0	0	0	1	0	0	0	0	0
OTU1977	0	0	0	0	1	0	0	0	0	1	0	0	3	0	1	0	0	0	0	0	0	0	1	0	1	1	0	2	0	0	0	0	0	0	1	0	0	0	0	0
OTU1978	0	0	2	0	8	0	11	0	3	0	15	0	9	1	4	13	2	0	0	0	0	0	3	0	2	6	3	2	6	0	18	1	0	0	0	0	0	0	0	0
OTU1980	0	0	0	0	0	0	0	0	0	0	0	0	0	0	0	0	0	0	0	0	2	0	0	0	0	0	0	0	0	0	0	0	0	0	0	0	0	0	0	0
OTU1981	0	0	0	0	0	0	0	0	0	0	0	0	0	0	0	0	0	0	0	0	0	0	0	0	0	0	0	0	0	1	0	1	0	0	0	0	0	0	0	0
OTU1982	0	0	0	0	0	0	0	0	1	0	0	0	0	0	1	0	0	0	0	0	1	0	7	0	1	0	0	0	0	0	0	0	0	0	0	0	0	0	0	0
OTU1983	2	0	1	2	1	1	0	0	0	2	0	1	0	2	1	1	0	1	0	1	0	0	0	0	2	1	2	1	0	0	3	3	1	0	2	0	0	1	1	1
OTU1984	0	0	0	0	0	1	0	0	0	0	0	0	0	0	1	0	4	2	1	1	0	4	0	0	3	0	0	1	0	0	0	0	0	1	0	0	2	1	0	3
OTU1985	0	0	0	0	2	0	0	0	0	0	0	0	1	0	0	0	0	0	0	0	0	0	1	0	0	0	0	0	1	0	7	0	0	0	0	0	0	0	0	0
OTU1986	0	0	0	0	0	0	0	0	0	0	0	0	1	0	0	0	0	1	0	0	0	0	2	0	0	3	0	0	1	0	0	0	0	0	4	0	0	0	1	0
OTU1987	0	0	4	0	5	0	0	1	0	0	0	3	0	1	2	0	0	0	0	0	0	0	0	0	1	5	3	0	1	0	0	6	0	0	0	1	0	0	0	1
OTU1988	0	0	0	0	0	0	0	0	0	1	0	0	0	0	0	0	1	3	1	1	3	2	0	1	0	0	0	1	0	0	0	0	1	0	0	1	0	0	1	4
OTU1989	2	0	0	2	0	0	0	1	2	0	0	9	0	1	4	0	6	2	2	5	0	7	0	3	1	2	0	1	3	1	0	2	0	21	1	10	10	3	0	13
OTU1990	0	0	0	0	0	0	0	0	0	0	0	1	0	0	0	1	8	1	0	4	0	2	0	0	1	2	1	0	0	0	0	0	0	0	0	2	0	0	0	0
OTU1991	0	2	1	0	0	0	0	1	4	3	0	0	0	4	0	0	0	1	0	0	1	0	2	1	5	5	3	3	2	4	0	9	1	2	2	1	0	2	1	2
OTU1992	0	0	0	0	0	0	6	0	1	7	0	1	2	0	2	0	0	0	0	0	0	0	1	0	0	1	0	1	1	0	1	0	13	0	2	0	0	0	6	0
OTU1993	0	0	1	0	0	0	0	1	0	0	0	1	0	0	1	1	2	0	0	1	1	0	0	0	1	0	0	0	0	0	0	0	1	3	0	6	1	2	0	4
OTU1994	0	1	3	0	2	0	2	3	2	0	0	1	2	0	1	2	0	0	0	0	1	0	10	0	2	0	1	4	3	1	12	0	6	0	1	0	0	0	1	0
OTU1995	0	0	0	0	0	0	0	0	0	0	0	0	0	0	0	0	2	0	7	0	1	1	5	2	0	1	0	0	0	1	0	0	0	0	0	0	3	1	1	0
OTU1996	0	0	0	1	0	0	0	0	0	1	0	0	0	0	0	1	0	4	0	4	0	2	0	3	0	4	6	0	0	2	0	3	0	1	1	3	1	1	0	0
OTU1997	0	0	0	0	0	0	0	0	0	0	0	1	0	0	0	1	0	0	0	0	0	0	0	0	0	0	1	1	1	0	0	0	0	0	0	0	0	0	1	0
OTU1998	1	1	0	0	0	2	0	1	1	2	0	0	0	1	0	3	0	0	0	0	0	0	0	0	0	0	0	0	0	1	0	1	0	0	1	0	0	0	0	0
OTU1999	0	0	0	1	0	0	0	0	0	0	0	0	0	0	0	0	9	3	0	3	2	4	0	0	0	0	0	0	0	0	0	0	1	5	0	2	1	2	0	6
OTU2000	0	0	0	0	0	0	1	0	2	0	2	0	0	0	0	0	0	0	0	0	0	0	2	0	0	0	0	0	0	0	0	0	0	0	1	0	0	0	0	0
OTU2001	0	0	0	0	0	0	1	0	2	0	0	0	0	0	1	1	0	0	0	0	0	0	1	0	0	0	0	0	0	1	0	0	0	0	0	0	0	0	0	0
OTU2002	0	0	0	0	0	0	0	0	0	0	0	0	0	0	0	0	0	1	0	0	0	0	0	0	0	0	0	0	0	0	0	0	0	0	0	0	0	0	0	0
OTU2003	0	0	0	1	0	0	0	0	0	0	0	1	0	0	0	0	2	0	0	0	0	0	0	0	0	1	0	0	0	0	0	1	0	2	0	5	3	0	0	5
OTU2004	0	0	0	0	2	0	1	1	1	0	0	0	0	1	0	2	0	0	0	0	0	0	0	0	0	1	0	0	0	2	0	0	0	0	0	0	0	0	0	0
OTU2005	0	0	0	0	0	0	0	0	0	0	0	0	0	0	0	0	2	0	0	0	8	0	0	0	0	0	0	0	0	0	0	0	0	0	0	0	0	0	0	0
OTU2006	5	1	2	4	0	0	1	2	0	0	0	6	0	0	2	7	7	8	1	9	4	6	5	2	10	11	11	6	14	3	0	10	0	8	1	12	6	8	0	12
OTU2008	0	0	1	0	1	0	1	0	1	0	0	0	0	0	0	0	0	0	0	0	0	0	0	0	0	0	0	0	0	0	2	0	0	0	0	0	0	0	0	0
OTU2009	0	0	0	0	0	0	0	0	0	5	4	0	0	1	1	2	0	0	0	0	0	1	1	0	1	0	1	0	0	0	1	0	0	0	0	1	0	0	0	0
OTU2010	0	0	0	0	1	0	0	1	0	1	0	1	0	0	0	0	3	0	0	1	0	0	0	1	0	3	2	1	0	0	1	1	0	1	0	0	0	0	0	0
OTU2011	1	0	0	0	0	0	0	0	0	0	0	4	0	0	1	0	0	0	0	0	1	0	0	0	0	0	0	0	0	0	0	0	0	9	0	6	5	4	0	9
OTU2012	0	0	0	0	0	0	0	0	1	0	0	2	0	0	0	0	0	2	0	1	0	1	0	0	0	0	0	0	0	0	0	0	0	0	0	1	0	1	0	4
OTU2013	0	1	1	3	2	2	0	2	0	1	0	3	1	2	0	1	0	0	0	0	0	0	1	1	0	3	3	1	2	2	0	2	0	0	1	3	1	1	0	0
OTU2014	0	4	2	0	0	0	0	0	0	0	0	0	0	0	0	0	0	0	0	0	0	0	0	0	0	0	0	0	0	0	0	0	0	0	0	0	0	0	0	0
OTU2015	0	0	0	0	0	0	0	0	0	0	0	0	0	0	0	0	0	0	0	0	0	0	0	0	4	0	0	0	1	0	0	0	0	0	0	0	0	0	0	0
OTU2017	0	0	0	0	0	0	0	0	0	0	0	0	0	0	1	1	0	0	0	0	0	0	0	0	0	0	0	0	0	0	0	0	0	0	0	0	2	0	0	0
OTU2018	0	0	0	1	0	0	0	0	0	0	0	1	0	0	0	0	0	1	0	2	0	1	0	0	0	1	0	0	0	0	0	0	0	0	0	0	0	0	0	0
OTU2019	0	0	0	0	0	0	0	0	0	0	0	0	0	0	0	0	3	0	0	1	1	1	3	2	5	2	1	2	2	5	1	2	1	0	0	0	1	0	0	0
OTU2020	0	0	0	1	0	0	0	0	0	0	0	0	0	0	1	0	0	0	0	0	0	0	0	2	0	0	0	0	0	0	0	0	0	5	2	1	0	3	0	1
OTU2021	0	0	0	0	4	0	0	0	0	0	1	0	0	0	0	0	0	0	0	0	0	0	0	0	0	1	0	0	0	0	0	0	0	0	0	0	0	0	1	0
OTU2022	0	8	1	0	2	2	0	4	1	2	3	2	3	2	1	4	0	0	1	0	1	0	4	4	2	0	2	2	0	2	0	0	2	0	1	0	0	0	3	0
OTU2023	3	0	6	2	1	0	0	3	0	4	0	2	0	0	0	0	1	1	0	1	0	0	0	1	8	5	6	1	1	3	0	6	0	1	0	2	1	0	0	0
OTU2024	2	0	0	0	0	2	0	0	0	1	0	0	0	1	0	0	2	0	0	0	1	0	0	1	0	1	0	1	0	0	0	0	0	0	0	0	0	0	0	0
OTU2025	1	0	2	0	1	0	0	3	0	5	0	2	4	0	0	0	0	0	1	1	0	0	4	2	1	3	3	3	2	0	0	1	2	0	2	0	0	2	6	0
OTU2026	0	0	0	0	4	0	1	0	0	0	0	0	4	0	1	0	0	0	0	0	0	0	0	0	0	0	4	0	0	0	0	1	0	0	0	0	0	0	0	0
OTU2027	2	0	0	0	0	0	0	0	0	0	0	0	0	1	0	0	0	0	0	0	0	1	0	0	0	0	0	0	0	0	0	0	0	0	0	0	0	0	0	0
OTU2029	0	0	7	0	2	0	1	0	0	4	0	1	2	1	1	5	0	0	1	0	0	0	4	0	2	6	2	4	2	5	1	1	3	0	3	0	0	1	2	0
OTU2030	0	0	0	0	0	0	0	0	2	1	0	0	0	1	2	0	0	0	1	1	0	1	0	0	1	1	0	0	0	0	0	1	0	0	0	2	4	4	0	0
OTU2031	0	0	0	0	0	0	0	0	0	0	0	0	0	0	0	0	0	0	0	0	1	1	0	0	2	3	2	0	0	0	0	2	0	0	0	0	0	0	0	0
OTU2032	0	0	0	0	0	0	0	0	0	0	0	0	0	0	0	0	3	1	0	0	0	2	0	0	0	0	0	0	0	0	0	1	0	0	0	0	0	0	0	0
OTU2033	0	0	2	0	2	0	0	0	0	0	0	1	1	0	0	0	0	0	0	0	0	0	0	0	0	0	0	0	0	0	0	0	1	0	0	0	0	0	0	0
OTU2034	0	0	1	0	0	0	0	1	0	0	0	0	0	0	0	0	0	0	0	0	0	0	0	0	0	0	0	0	0	0	0	0	0	0	0	0	0	0	0	0
OTU2035	0	0	1	1	0	1	2	3	0	0	0	0	0	1	0	0	0	0	0	0	0	0	0	0	0	0	0	0	0	0	0	0	0	0	0	0	0	0	0	0
OTU2036	0	0	0	0	0	0	0	0	0	1	0	0	0	0	0	0	0	0	0	0	0	0	0	0	0	0	0	0	0	0	0	0	1	0	0	0	0	0	0	0
OTU2037	0	0	0	0	0	0	0	0	0	0	0	0	0	0	0	0	0	0	0	0	0	0	0	0	0	0	0	0	4	0	0	0	0	0	0	0	0	0	0	0
OTU2038	0	0	0	0	0	0	62	0	26	0	1	0	5	0	5	0	0	0	0	0	0	0	0	0	0	0	0	0	0	0	9	0	0	0	0	0	0	0	0	0
OTU2039	0	0	0	0	0	0	0	0	0	0	0	0	0	0	0	0	3	0	0	0	156	0	0	0	0	0	0	0	0	0	0	0	0	0	0	0	0	0	0	0
OTU2040	0	0	0	0	1	0	3	0	0	0	0	0	0	0	0	0	0	0	0	0	0	0	0	0	0	0	0	0	0	0	0	0	0	0	0	0	0	0	0	0
OTU2041	0	0	0	0	0	0	0	0	2	0	0	0	0	0	2	0	0	0	0	0	0	0	0	0	0	0	0	0	0	0	0	0	0	0	0	0	0	0	0	0
OTU2042	0	1	0	0	1	0	0	0	3	1	0	0	0	0	0	0	0	0	1	1	2	0	0	2	0	0	0	1	0	0	0	0	1	0	0	0	0	0	0	0
OTU2043	0	0	0	0	1	0	1	0	1	5	0	0	4	0	0	0	2	0	1	0	0	0	2	0	0	1	2	0	1	0	5	0	7	0	1	0	0	0	1	1
OTU2044	0	0	0	0	0	1	0	0	0	0	0	0	0	0	0	0	1	0	0	0	0	1	0	0	0	0	0	0	0	0	0	0	0	0	0	0	0	0	0	1
OTU2045	7	14	30	8	27	22	8	9	5	13	2	6	22	27	6	14	0	1	5	2	8	0	8	5	6	4	3	4	10	6	3	6	15	3	5	4	3	2	12	1
OTU2046	0	0	1	0	4	0	1	0	1	0	0	0	5	0	0	0	0	0	0	0	0	0	0	0	0	0	0	0	0	0	21	0	0	0	0	0	0	0	0	0
OTU2047	0	0	0	1	0	0	0	0	0	0	0	0	0	1	0	0	0	0	2	0	1	0	0	1	1	0	0	1	0	0	0	1	0	0	0	1	1	2	0	1
OTU2048	1	0	0	0	0	0	0	1	1	1	0	3	0	1	1	2	10	7	19	11	2	8	8	11	15	11	12	8	5	10	0	20	1	3	5	4	3	6	0	5
OTU2049	1	0	0	0	0	0	0	2	0	0	0	0	0	1	0	0	1	0	0	1	1	0	0	0	0	0	0	0	0	0	0	0	0	0	0	0	0	0	0	0
OTU2050	0	0	0	0	0	0	0	0	0	0	0	0	0	0	0	0	0	2	0	0	0	0	0	0	0	0	0	0	0	0	0	0	0	0	0	0	0	0	0	2
OTU2051	2	2	0	2	0	0	0	2	0	4	0	9	0	0	8	0	10	7	3	4	1	6	0	1	1	2	1	1	2	1	0	3	3	51	3	22	47	19	5	28
OTU2052	0	0	1	3	1	0	0	1	0	1	0	0	0	0	0	0	0	0	0	0	0	0	0	0	0	0	0	0	0	0	0	0	0	0	0	0	0	0	0	0
OTU2053	0	0	0	0	0	0	0	0	0	1	0	0	0	0	0	0	0	0	0	0	0	0	0	0	0	0	0	0	1	0	0	0	1	0	5	0	0	0	1	0
OTU2054	0	1	1	2	0	0	0	1	0	1	0	2	0	1	0	0	1	0	0	0	2	1	0	1	1	1	1	1	0	0	0	1	0	1	0	0	2	5	0	0
OTU2055	0	0	1	2	0	1	0	2	0	0	0	0	0	0	0	0	0	0	1	1	1	0	0	0	2	0	1	2	0	0	0	2	1	0	1	0	0	1	0	0
OTU2056	0	0	0	0	0	0	0	0	0	0	0	0	0	0	0	0	0	0	0	0	0	1	0	0	0	0	0	0	0	0	0	0	0	0	0	0	1	0	0	0
OTU2057	0	0	1	0	1	0	3	0	0	3	1	0	8	0	7	0	0	0	0	0	0	0	1	0	0	0	0	0	0	0	8	0	5	1	1	0	0	0	0	0
OTU2058	1	0	0	0	0	0	0	0	0	0	0	0	0	0	0	0	3	2	0	0	0	0	0	0	0	0	0	0	0	0	0	0	0	0	0	0	0	0	0	0
OTU2059	0	0	0	0	0	0	0	0	0	0	0	0	0	0	0	0	0	0	0	0	1	0	0	0	0	0	0	0	0	0	0	0	0	0	0	0	0	0	0	0
OTU2060	0	3	11	3	2	2	1	2	0	4	0	2	0	18	0	2	1	0	0	0	0	0	0	0	0	1	1	1	2	2	0	0	1	0	0	0	0	0	0	0
OTU2061	0	0	0	0	0	0	0	0	1	0	1	0	0	0	1	0	0	0	0	0	0	0	0	0	0	0	0	1	1	0	8	1	0	0	0	0	0	0	0	0
OTU2062	2	3	3	3	0	2	0	3	1	7	0	2	0	3	1	0	0	0	3	0	1	0	0	0	0	0	0	0	0	0	0	0	0	0	0	1	1	0	0	0
OTU2063	0	0	0	0	0	0	0	0	0	0	0	0	0	0	0	0	0	0	0	0	0	0	4	0	0	0	0	0	0	0	0	0	0	0	0	0	0	0	0	0
OTU2065	5	0	9	4	15	1	2	2	3	2	0	1	4	8	3	7	0	0	0	0	0	0	0	0	0	0	0	0	0	0	0	0	0	0	0	0	0	0	0	0
OTU2066	2	0	5	3	0	1	0	2	1	2	0	4	0	0	1	1	0	1	3	2	2	4	0	4	1	2	0	0	1	1	0	3	1	5	0	5	5	3	0	3
OTU2067	0	0	0	0	0	0	0	0	0	0	0	0	0	0	0	0	0	0	0	0	0	0	0	0	0	1	0	0	0	1	0	0	0	2	0	0	0	0	0	4
OTU2068	2	7	3	3	0	4	0	0	0	2	0	5	0	14	1	2	2	1	0	1	0	2	0	0	2	4	2	2	1	1	0	2	1	0	1	0	1	2	1	0
OTU2069	0	0	0	0	0	0	2	0	2	0	0	0	0	0	0	0	0	0	0	0	0	0	0	0	0	0	0	0	0	0	0	0	0	0	0	0	0	0	0	0
OTU2070	0	0	0	0	0	0	0	0	0	0	0	0	0	0	0	0	0	0	0	0	0	0	0	1	0	0	0	0	0	0	0	0	0	0	0	0	1	0	0	0
OTU2071	0	0	0	0	3	0	0	1	1	0	0	3	1	3	0	0	0	0	0	0	0	0	0	0	0	0	0	0	1	0	0	0	0	0	0	0	0	0	1	0
OTU2072	2	1	9	1	0	6	0	7	3	3	0	3	0	2	0	0	2	0	0	0	0	0	0	0	0	1	0	1	2	0	0	0	0	0	0	0	0	0	0	0
OTU2073	0	0	0	0	0	0	0	0	0	0	0	1	0	0	1	0	2	0	0	0	0	0	0	0	0	0	0	0	0	0	0	0	0	2	1	3	0	0	1	2
OTU2074	0	0	0	0	0	0	0	0	0	0	0	0	0	0	0	0	0	0	0	0	3	1	0	0	0	0	0	0	0	0	0	0	0	0	0	0	0	0	0	0
OTU2076	0	0	0	1	3	1	0	1	0	0	0	1	0	0	1	3	0	3	0	1	0	0	0	1	2	0	0	2	1	1	0	3	0	0	0	2	1	4	0	0
OTU2077	0	0	0	0	0	0	0	0	0	0	0	1	0	0	0	0	2	0	0	0	0	0	0	1	3	2	2	4	0	0	0	2	0	0	0	1	1	1	0	0
OTU2078	0	0	0	0	0	0	30	0	18	8	1	0	1	0	3	0	0	0	0	0	0	0	19	0	3	1	1	2	6	0	84	0	4	0	1	0	1	3	4	0
OTU2079	0	0	0	0	0	0	0	0	0	0	0	0	0	0	0	1	0	0	0	1	0	0	0	0	1	0	1	1	1	1	0	3	0	1	2	2	0	1	0	3
OTU2080	1	0	0	0	0	0	0	0	0	0	0	1	0	1	1	0	3	2	0	0	0	4	0	0	0	1	0	0	0	1	0	0	0	0	0	1	0	2	0	2
OTU2081	12	3	2	3	0	5	0	4	4	6	0	3	0	6	0	2	0	1	0	0	0	0	0	0	2	0	1	1	0	2	0	5	0	0	0	0	0	0	0	0
OTU2082	0	0	1	0	0	0	0	0	0	0	0	1	0	1	0	1	0	0	0	0	0	0	0	0	0	1	0	0	0	0	0	0	0	0	0	0	0	0	0	0
OTU2083	0	0	6	0	2	0	0	1	0	0	2	0	1	1	1	2	0	0	0	0	0	0	0	0	1	2	1	2	1	1	0	0	0	0	0	0	0	0	0	0
OTU2084	1	1	3	0	0	0	0	2	0	1	0	0	3	0	1	1	0	0	0	0	0	0	2	1	0	2	10	6	0	5	3	2	3	0	1	0	0	0	2	0
OTU2085	33	55	37	27	30	29	9	28	38	14	11	34	30	48	52	37	44	62	53	27	36	29	31	35	20	43	41	58	68	26	8	34	15	54	24	50	88	28	15	40
OTU2086	0	0	0	0	0	0	0	0	0	0	0	1	0	0	1	0	0	0	0	0	0	0	0	0	0	0	0	0	0	0	0	0	0	1	0	0	1	0	0	1
OTU2087	0	0	0	0	0	0	0	0	0	0	0	0	0	0	0	0	0	0	0	0	0	0	0	0	0	0	0	0	0	0	2	0	0	0	0	0	0	0	0	0
OTU2088	0	0	0	0	0	1	0	0	0	0	0	0	0	1	0	1	1	2	0	2	9	0	1	0	1	1	0	2	0	1	0	1	0	0	0	0	1	2	0	0
OTU2089	0	0	0	0	0	0	0	0	0	0	0	0	0	0	0	0	0	0	0	0	2	0	0	0	0	0	0	0	0	0	0	0	0	1	0	0	0	0	0	0
OTU2090	3	0	0	2	0	1	0	0	0	0	0	0	0	0	0	0	0	0	0	0	0	0	0	0	0	0	0	0	0	0	0	0	0	0	0	0	0	0	0	0
OTU2091	0	0	6	1	8	2	13	1	3	4	1	4	5	1	9	2	0	0	2	0	5	2	18	2	2	11	3	5	2	0	2	7	0	0	6	0	1	1	2	2
OTU2092	20	13	3	12	4	15	0	6	26	20	9	11	12	18	6	2	9	17	8	9	4	8	18	6	15	7	9	6	7	9	1	15	7	8	1	4	13	1	10	8
OTU2093	0	0	7	0	3	1	2	3	0	0	0	6	3	0	0	2	0	0	0	0	0	0	0	0	0	0	0	0	4	0	0	0	1	0	0	0	0	0	0	0
OTU2094	1	0	0	0	0	0	0	0	0	0	0	7	0	0	7	0	0	1	0	0	2	1	0	0	0	0	0	0	0	0	0	0	1	16	0	12	11	7	0	22
OTU2095	0	2	0	0	1	0	3	1	2	1	9	1	1	2	2	2	2	0	0	0	1	0	4	0	2	1	0	1	0	0	3	1	1	0	1	0	1	0	2	0
OTU2096	2	6	1	0	0	4	0	0	1	1	0	0	0	1	1	0	0	1	0	0	1	0	0	1	0	0	0	0	0	0	0	0	0	0	1	1	0	0	0	2
OTU2097	0	0	0	0	0	0	0	0	1	0	0	0	0	1	0	0	2	2	0	0	0	0	0	0	0	0	0	0	0	0	0	0	0	0	0	0	0	0	0	0
OTU2098	4	1	1	3	0	2	0	4	3	1	0	2	0	1	1	0	4	1	0	1	0	3	1	2	1	1	0	0	0	0	0	0	1	2	0	3	1	4	1	2
OTU2099	0	0	0	0	0	0	0	0	0	0	0	0	0	0	0	0	1	1	0	1	1	1	0	0	0	0	0	1	1	0	0	0	0	0	0	0	0	0	0	0
OTU2100	0	0	0	0	0	0	0	0	0	0	0	1	0	0	0	0	1	0	0	0	0	0	0	2	2	0	0	2	0	1	0	3	0	1	1	0	3	2	0	0
OTU2101	0	0	2	0	3	0	8	0	7	5	0	1	3	0	6	2	0	0	0	0	0	0	11	0	0	1	0	2	8	1	5	0	4	0	8	0	0	0	4	0
OTU2102	0	0	0	0	0	0	0	0	0	0	0	0	0	0	0	0	0	1	0	1	0	0	0	0	0	0	0	0	0	0	0	0	0	0	0	0	0	0	0	0
OTU2103	0	0	0	0	0	0	0	0	0	0	0	0	0	0	0	0	0	0	0	0	0	0	0	0	0	0	0	0	0	0	0	0	2	1	0	0	0	0	0	0
OTU2104	1	0	3	2	0	1	0	0	1	1	0	4	0	2	4	1	16	3	1	2	1	3	0	3	4	1	4	6	4	1	0	2	6	23	2	6	6	4	0	8
OTU2105	1	0	0	1	0	0	0	0	0	0	0	1	0	0	1	0	0	1	0	1	3	0	0	0	0	0	0	1	0	0	0	1	1	1	0	0	1	5	0	0
OTU2106	0	0	0	1	0	3	0	0	2	2	0	0	0	3	0	0	0	0	0	0	0	0	0	0	0	0	0	0	0	1	0	0	0	0	0	0	0	0	0	0
[truncated: 8,747 more rows]
